# Supplementary material for: Genome-Wide Association Study Reveals the Genetic Architecture of Growth and Meat Production Traits in a Chicken F2 Resource Population
Source: Genes (Basel). 2024 Sep 25;15(10):1246. doi: 10.3390/genes15101246 (PMC11507135; doi:10.3390/genes15101246)
Supplement: Supplementary file 1 [file genes-15-01246-s001.zip]

Archive with 3 entries (2 files):
- genes-3211553-supplementary/genes-3211553-supplementary/
- genes-3211553-supplementary/genes-3211553-supplementary/genes-3211553-Supplementary Table S1.xlsx
- genes-3211553-supplementary/genes-3211553-supplementary/genes-3211553-Supplementary Table S2.xlsx
