# Supplementary material for: Genome-Wide Association Study Reveals the Genetic Architecture of Growth and Meat Production Traits in a Chicken F2 Resource Population
Source: Genes (Basel). 2024 Sep 25;15(10):1246. doi: 10.3390/genes15101246 (PMC11507135; doi:10.3390/genes15101246)
Supplement: Supplementary file 1 [file genes-15-01246-s001.zip › genes-3211553-supplementary/genes-3211553-supplementary/genes-3211553-Supplementary Table S1.xlsx]

## Sheet: SNPs
Supplementary Table S1:
List of SNPs associated with growth and meat productivity indicators in F2 roosters of the resource population
CHR	SNP	SNP position (bp)	P	Trait	Gene
					At the SNP position	In the flanking regions (±0.2 Mb)
1	GGaluGA034658	102412092	5.661e-09	BW42		-
1	GGaluGA034658	102412092	2.172e-08	BW63		-
1	GGaluGA034658	102412092	2.2e-09	ADBWG		-
1	Gga_rs14902811	152430990	1.769e-08	BW42		-
1	Gga_rs14902811	152430990	5.066e-08	BW63		-
1	Gga_rs14902811	152430990	3.026e-09	ADBWG		-
1	GGaluGA050529	152453938	1.769e-08	BW42		SLC2A13
1	GGaluGA050529	152453938	5.066e-08	BW63		SLC2A13
1	GGaluGA050529	152453938	3.026e-09	ADBWG		SLC2A13
1	Gga_rs14902833	152488231	1.769e-08	BW42		SLC2A13
1	Gga_rs14902833	152488231	5.066e-08	BW63		SLC2A13
1	Gga_rs14902833	152488231	3.026e-09	ADBWG		SLC2A13
1	Gga_rs14800862	24842665	2.269e-08	DCW	WNT2	CTTNBP2, CFTR, ASZ1, WNT2, ST7, CAPZA2
1	Gga_rs14800862	24842665	5.361e-08	BrW	WNT2	CTTNBP2, CFTR, ASZ1, WNT2, ST7, CAPZA2
1	Gga_rs14800862	24842665	1.366e-08	DW	WNT2	CTTNBP2, CFTR, ASZ1, WNT2, ST7, CAPZA2
1	Gga_rs13981588	178995344	3.098e-08	BW63		MIPEP, U6, TNFRSF19, SACS, SGCG
1	Gga_rs13981588	178995344	5.978e-09	ADBWG		MIPEP, U6, TNFRSF19, SACS, SGCG
1	Gga_rs13840942	25639918	6.708e-08	BW63		TFEC
1	Gga_rs13840942	25639918	2.154e-08	ADBWG		TFEC
1	Gga_rs13748357	29062255	1.5e-08	BW63	CNTN1	CNTN1, PDZRN4
1	Gga_rs13748357	29062255	3.815e-09	ADBWG	CNTN1	CNTN1, PDZRN4
1	Gga_rs13843918	29102765	7.176e-08	BW63	CNTN1	CNTN1, PDZRN4
1	Gga_rs13843918	29102765	2.169e-08	ADBWG	CNTN1	CNTN1, PDZRN4
1	GGaluGA011042	31904289	3.213e-11	BW63		LRIG3
1	GGaluGA011042	31904289	4.203e-12	ADBWG		LRIG3
1	Gga_rs13846896	31990786	4.296e-10	BW63		LRIG3
1	Gga_rs13846896	31990786	5.049e-11	ADBWG		LRIG3
1	GGaluGA050032	148776858	3.489e-08	ADBWG		COG5, BCAP29
1	Gga_rs13957724	153357588	1.99e-08	BW42
1	GGaluGA057050	176616821	4.697e-08	ADBWG		ALOX5AP, USPL1, HMGB1, gga-mir-1646, KATNAL1, UBL3, SLC7A1
1	Gga_rs13978711	176637624	4.697e-08	ADBWG		ALOX5AP, USPL1, HMGB1, gga-mir-1646, KATNAL1, UBL3, SLC7A1
1	GGaluGA057089	176670270	4.697e-08	ADBWG	UBL3	ALOX5AP, USPL1, HMGB1, gga-mir-1646, KATNAL1, UBL3, SLC7A1
1	GGaluGA000910	6960396	1.948e-08	ADBWG	CAMK1D	SSPN, ITPR2, INTS13, FGFR1OP2, TM7SF3, UPF2, MED21, STK38L, DHTKD1, ARNTL2, PPFIBP1, CYB5R1, A4GALT, SEC61A2, ARFGAP3, PACSIN2, TTLL1, BIK, NUDT5, MCAT, TSPO, TTLL12, SCUBE1, CDC123, MPPED1, SULT4A1, PNPLA3, SAMM50, PARVB, PARVG, CAMK1D, SHISAL1, PRR5, ARHGAP8, PHF21B, NUP50, KIAA0930, UPK3A, SMC1B, RIBC2, FBLN1, ATXN10, WNT7B, gga-let-7a-3, gga-let-7b, PPARA, CDPF1, ZC3HAV1, ETV6, gga-mir-1727
1	GGaluGA030682	88887331	2.704e-08	DCW		CD47, IFT57, HHLA2, MYH15, KIAA1524, SH2D1B, TRAT1, HJURP, GUCA1C
2	Gga_rs14160005	31441781	6.062e-08	BW42		IGF2BP3, TRA2A, CCDC126, FAM221A, STK31, NPY, PALS2, DFNA5
2	Gga_rs14160005	31441781	4.216e-11	BW63		IGF2BP3, TRA2A, CCDC126, FAM221A, STK31, NPY, PALS2, DFNA5
2	Gga_rs14160005	31441781	3.686e-12	ADBWG		IGF2BP3, TRA2A, CCDC126, FAM221A, STK31, NPY, PALS2, DFNA5
2	Gga_rs14160005	31441781	5.725e-09	DCW		IGF2BP3, TRA2A, CCDC126, FAM221A, STK31, NPY, PALS2, DFNA5
2	Gga_rs14160005	31441781	6.694e-08	BrW		IGF2BP3, TRA2A, CCDC126, FAM221A, STK31, NPY, PALS2, DFNA5
2	Gga_rs14160005	31441781	1.147e-08	DW		IGF2BP3, TRA2A, CCDC126, FAM221A, STK31, NPY, PALS2, DFNA5
2	Gga_rs15168561	136710388	2.681e-08	BW28	DEPTOR	ENPP2, TAF2, DSCC1, DEPDC6, COL14A1
2	Gga_rs15168561	136710388	5.847e-10	BW42	DEPTOR	ENPP2, TAF2, DSCC1, DEPDC6, COL14A1
2	Gga_rs15168561	136710388	6.266e-08	BW63	DEPTOR	ENPP2, TAF2, DSCC1, DEPDC6, COL14A1
2	Gga_rs15168561	136710388	2.106e-08	ADBWG	DEPTOR	ENPP2, TAF2, DSCC1, DEPDC6, COL14A1
2	Gga_rs16088599	103517528	6.618e-08	BW42		OSBPL1A, IMPACT, ZNF521
2	Gga_rs16088599	103517528	7.521e-08	BW63		OSBPL1A, IMPACT, ZNF521
2	Gga_rs16088599	103517528	9.863e-09	ADBWG		OSBPL1A, IMPACT, ZNF521
2	Gga_rs14248546	125490179	2.811e-08	BW42		TRIQK
2	Gga_rs14248546	125490179	2.487e-08	BW63		TRIQK
2	Gga_rs14248546	125490179	4.184e-09	ADBWG		TRIQK
2	GGaluGA161429	103320502	6.24e-08	BW63		LAMA3, TTC39C, OSBPL1A, IMPACT
2	GGaluGA161429	103320502	8.699e-09	ADBWG		LAMA3, TTC39C, OSBPL1A, IMPACT
2	Gga_rs14229075	103771214	7.013e-08	BW63		ZNF521, gga-mir-1597, ZNF521
2	Gga_rs14229075	103771214	1.137e-08	ADBWG		ZNF521, gga-mir-1597, ZNF521
2	Gga_rs14231751	107574785	6.572e-08	BW63	MAPRE2	DTNA, MAPRE2, SPIDR
2	Gga_rs14231751	107574785	1.125e-08	ADBWG	MAPRE2	DTNA, MAPRE2, SPIDR
2	Gga_rs13793174	108827382	2.31e-08	BW63	SNTG1	SNTG1
2	Gga_rs13793174	108827382	1.417e-09	ADBWG	SNTG1	SNTG1
2	Gga_rs14232533	108827939	2.31e-08	BW63	SNTG1	SNTG1
2	Gga_rs14232533	108827939	1.417e-09	ADBWG	SNTG1	SNTG1
2	GGaluGA133839	13046553	6.317e-08	BW63		ANKRD46, PABPC1, YWHAZ, GJD4, ZNF706, NCALD, CCNY, gga-mir-6630, RRM2B, UBR5, ODF1, KLF10, AZIN1, ATP6V1C1, BAALC, FZD6, CTHRC1, SLC25A32, DCAF13, RIMS2, DCSTAMP, DPYS, LRP12, CREM, ZFPM2, CUL2, MAF1, SHARPIN, MROH1, BOP1, SCX, HSF1, OXR1, PARD3, gga-mir-1813-1, ABRA, ANGPT1, RSPO2, EIF3E, EMC2
2	GGaluGA133839	13046553	1.193e-08	ADBWG		ANKRD46, PABPC1, YWHAZ, GJD4, ZNF706, NCALD, CCNY, gga-mir-6630, RRM2B, UBR5, ODF1, KLF10, AZIN1, ATP6V1C1, BAALC, FZD6, CTHRC1, SLC25A32, DCAF13, RIMS2, DCSTAMP, DPYS, LRP12, CREM, ZFPM2, CUL2, MAF1, SHARPIN, MROH1, BOP1, SCX, HSF1, OXR1, PARD3, gga-mir-1813-1, ABRA, ANGPT1, RSPO2, EIF3E, EMC2
2	Gga_rs15164997	140803830	5.041e-08	BW63		ASAP1, ADCY8, ITGB1
2	Gga_rs15164997	140803830	1.47e-08	ADBWG		ASAP1, ADCY8, ITGB1
2	Gga_rs10731144	22471515	2.336e-08	BW63	AKAP9	AKAP9, CYP51A1, KRIT1, ANKIB1, GATAD1
2	Gga_rs10731144	22471515	1.724e-09	ADBWG	AKAP9	AKAP9, CYP51A1, KRIT1, ANKIB1, GATAD1
2	Gga_rs14151723	23105153	1.861e-09	BW63		HEPACAM2, VPS50, CALCR, VPS50, MIR489, CALCR, TFPI2
2	Gga_rs14151723	23105153	2.078e-10	ADBWG		HEPACAM2, VPS50, CALCR, VPS50, MIR489, CALCR, TFPI2
2	Gga_rs14160571	31873104	3.983e-08	BW63		OSBPL3, CYCS, NPVF
2	Gga_rs14160571	31873104	3.89e-09	ADBWG		OSBPL3, CYCS, NPVF
2	GGaluGA158756	94307433	3.322e-08	BW63		CCDC102B, TMX3
2	GGaluGA158756	94307433	3.491e-09	ADBWG		CCDC102B, TMX3
2	Gga_rs13776703	99761726	7.248e-09	BW63		LAMA1, ARHGAP28
2	Gga_rs13776703	99761726	1.733e-09	ADBWG		LAMA1, ARHGAP28
2	Gga_rs14230706	105718466	3.489e-08	BW42
2	Gga_rs15141371	108171522	6.223e-08	BW42		PRKDC, MCM4, UBE2V2, U6
2	GGaluGA162974	108269096	6.455e-08	ADBWG		PRKDC, MCM4, UBE2V2, U6
2	Gga_rs13778341	113201216	1.483e-08	ADBWG	CLVS1	CHD7, CLVS1
2	Gga_rs15156752	133379128	4.843e-08	BW42
2	Gga_rs14140654	13589245	3.465e-08	ADBWG		CSMD3, TRPS1, EIF3H, 5S_rRNA, UTP23, RAD21, SLC30A8, MED30, PARD3, EXT1, gga-mir-1467-2, SAMD12, TNFRSF11B, COLEC10, MAL2, CCN3, ENPP2, TAF2, DSCC1, DEPDC6, COL14A1, MRPL13, SNTB1, gga-mir-1457, HAS2, ZHX2
2	Gga_rs14264481	138899930	5.666e-08	ADBWG		WASHC5, NSMCE2, TRIB1, NRP1
2	Gga_rs16153688	139135026	5.167e-08	ADBWG		NRP1
2	Gga_rs14264225	139178389	4.677e-08	ADBWG		NRP1
2	Gga_rs10729022	149437768	3.551e-08	ADBWG		JCAD, FAM83H, PUF60, NRBP2
2	Gga_rs14148434	20379369	6.087e-08	ADBWG	ITGA8	MINDY3, ITGA8, FAM171A1
2	Gga_rs13541496	21403167	2.297e-08	ADBWG		ZNF804B
2	Gga_rs15918692	22645673	4.35e-08	ADBWG		AKAP9, CYP51A1, KRIT1, ANKIB1, GATAD1, PEX1, RBM48, EFCAB1, FAM133B, CDK6, gga-mir-1650
2	GGaluGA137561	23332264	1.863e-08	ADBWG		CALCR, TFPI2, BET1
2	Gga_rs15929914	28019431	7.809e-08	BW42		AGMO, MEOX2, 5S_rRNA
2	GGaluGA140051	32185728	2.277e-08	ADBWG		-
2	GGaluGA142586	39864588	4.634e-08	ADBWG		TGFBR2, GADL1
2	GGaluGA144480	43555012	5.723e-08	ADBWG		CTNNB1, TRAK1
2	Gga_rs15092414	43826256	4.164e-08	ADBWG		TRAK1, CCK, EIF1B, gga-mir-7457
2	GGaluGA147005	50050862	3.648e-08	ADBWG	SUGCT	RALA, MPLKIP, SUGCT
2	GGaluGA157336	89351279	1.734e-08	ADBWG		INVS, TEX10, INVS, ERP44, STX17, NR4A3
3	Gga_rs14356736	48921434	2.825e-08	BW63		PLEKHG1, MTHFD1L, AKAP12, ZBTB2, RMND1, ARMT1, CCDC170, ESR1
3	Gga_rs14356736	48921434	9.695e-09	ADBWG		PLEKHG1, MTHFD1L, AKAP12, ZBTB2, RMND1, ARMT1, CCDC170, ESR1
3	Gga_rs14356736	48921434	1.556e-08	DCW		PLEKHG1, MTHFD1L, AKAP12, ZBTB2, RMND1, ARMT1, CCDC170, ESR1
3	Gga_rs14356736	48921434	3.706e-09	BrW		PLEKHG1, MTHFD1L, AKAP12, ZBTB2, RMND1, ARMT1, CCDC170, ESR1
3	Gga_rs14330868	27398794	1.038e-08	BW63		TTC7A, CALM2, PPP1CB, gga-mir-6580, FOSL2, BRE
3	Gga_rs14330868	27398794	1.243e-09	ADBWG		TTC7A, CALM2, PPP1CB, gga-mir-6580, FOSL2, BRE
3	Gga_rs14384349	80108002	7.056e-09	BW63		MEI4, HTR1B, gga-mir-6633
3	Gga_rs14384349	80108002	5.371e-10	ADBWG		MEI4, HTR1B, gga-mir-6633
3	GGaluGA230981	80395316	2.837e-08	BW63		gga-mir-6633, IMPG1, MYO6, SENP6
3	GGaluGA230981	80395316	3.043e-09	ADBWG		gga-mir-6633, IMPG1, MYO6, SENP6
3	GGaluGA212442	23855728	1.7e-08	ADBWG		EML4, COX7A2L, KCNG3, MTA3
3	Gga_rs14353874	46631524	2.408e-08	ADBWG		EPM2A, FBXO30, SHPRH, GRM1
3	Gga_rs16270147	46967956	2.883e-08	ADBWG		GRM1, RAB32
3	Gga_rs14384057	79852801	2.113e-08	ADBWG		MEI4
3	Gga_rs14384490	80254717	4.869e-08	ADBWG		HTR1B, gga-mir-6633, IMPG1, MYO6
3	Gga_rs14384530	80273347	4.869e-08	ADBWG		-
3	GGaluGA231001	80460090	2.467e-08	ADBWG		IMPG1, MYO6, SENP6
3	Gga_rs15408603	81410551	4.458e-08	ADBWG		CD109, SLC17A5, EEF1A1, MTO1, CGAS, KCNQ5, gga-mir-7465
4	Gga_rs13516467	38746248	9.345e-09	BW63	PPA2	NPNT, GSTCD, INTS12, ARHGEF38, PPA2, TET2
4	Gga_rs13516467	38746248	7.787e-10	ADBWG	PPA2	NPNT, GSTCD, INTS12, ARHGEF38, PPA2, TET2
4	Gga_rs13516467	38746248	7.535e-08	DCW	PPA2	NPNT, GSTCD, INTS12, ARHGEF38, PPA2, TET2
4	Gga_rs13516467	38746248	7.138e-08	BrW	PPA2	NPNT, GSTCD, INTS12, ARHGEF38, PPA2, TET2
4	Gga_rs13516467	38746248	3.479e-08	DW	PPA2	NPNT, GSTCD, INTS12, ARHGEF38, PPA2, TET2
4	GGaluGA246480	12518793	5.638e-09	DCW		SLC16A2, RLIM, NEXMIF, gga-mir-1573, ABCB7, UPRT, ZDHHC15
4	GGaluGA246480	12518793	2.311e-08	BrW		SLC16A2, RLIM, NEXMIF, gga-mir-1573, ABCB7, UPRT, ZDHHC15
4	GGaluGA246480	12518793	1.657e-08	DW		SLC16A2, RLIM, NEXMIF, gga-mir-1573, ABCB7, UPRT, ZDHHC15
4	GGaluGA265856	74972214	1.225e-08	BW63		PACRGL, KCNIP4, SLIT2, gga-mir-218-1
4	GGaluGA265856	74972214	1.106e-09	ADBWG		PACRGL, KCNIP4, SLIT2, gga-mir-218-1
4	Gga_rs15618548	75050657	1.523e-08	BW63		PACRGL, KCNIP4, SLIT2, gga-mir-218-1
4	Gga_rs15618548	75050657	1.471e-09	ADBWG		PACRGL, KCNIP4, SLIT2, gga-mir-218-1
4	Gga_rs16436440	75724259	8.052e-08	BW63		LCORL, NCAPG
4	Gga_rs16436440	75724259	1.277e-08	ADBWG		LCORL, NCAPG
4	Gga_rs14490981	75748329	1.176e-08	BW63		LCORL, NCAPG, FAM184B
4	Gga_rs14490981	75748329	1.218e-09	ADBWG		LCORL, NCAPG, FAM184B
4	GGaluGA265966	75796627	8.052e-08	BW63		NCAPG, LCORL, FAM184B, MED28, LAP3, CLRN2, QDPR
4	GGaluGA265966	75796627	1.277e-08	ADBWG		NCAPG, LCORL, FAM184B, MED28, LAP3, CLRN2, QDPR
4	GGaluGA266058	76258758	6.709e-08	BW63	LDB2	gga-mir-1602, LDB2, TAPT1
4	GGaluGA266058	76258758	1.052e-08	ADBWG	LDB2	gga-mir-1602, LDB2, TAPT1
4	Gga_rs14493884	78877340	3.836e-08	BW63		MSX1, CYTL1, STK32B
4	Gga_rs14493884	78877340	3.388e-09	ADBWG		MSX1, CYTL1, STK32B
4	Gga_rs16359194	9394742	2.348e-08	BW63		SH3BGRL, BRWD3, TENT5D, CLCN5, TRAIL-LIKE
4	Gga_rs16359194	9394742	3.219e-09	ADBWG		SH3BGRL, BRWD3, TENT5D, CLCN5, TRAIL-LIKE
4	Gga_rs15475154	2713521	9.214e-09	ADBWG	HTR2C	AADAT, MFAP3L, DLG3, GDPD2, HPF1, CLCN3, NEK1, SH3RF1, CBR4, PCDH10, gga-mir-460b, HTR2C, IL13RA2, LRCH2, PCDH18, SLC7A11
4	GGaluGA242509	2902842	3.66e-08	ADBWG		HTR2C, IL13RA2, LRCH2, PCDH18, SLC7A11, NOCT, ELF2, MGARP, NAA15, RAB33B, SETD7, MGST2, PLS3, gga-mir-1575, SCOC, CLGN, MGAT4D, ELMOD2, TBC1D9, RNF150, ZNF330, AGTR2, IL15, INPP4B, USP38, GAB1, SMARCA5, ANAPC10, HHIP, ABCE1, OTUD4
4	GGaluGA257268	46473505	5.235e-08	ADBWG		LIN54, COPS4, THAP9, SEC31A, SCD5, TMEM150C, ENOPH1, HNRNPDL, gga-mir-1804, HNRNPD, PLAC8L1, PLAC8, COQ2, HPSE, HELQ, MRPS18C, FAM175A, GPAT3
4	GGaluGA259615	52772173	3.573e-08	ADBWG		PCDH19, FAT4, ANKRD50
4	Gga_rs14490829	75059874	4.527e-08	ADBWG		PACRGL, KCNIP4, SLIT2, gga-mir-218-1
5	Gga_rs16728266	27524855	6.312e-09	BW63	MAP3K9	PCNX1, NELL1, MAP3K9, TTC9, MED6, SYNJ2BP
5	Gga_rs16728266	27524855	1.009e-09	ADBWG	MAP3K9	PCNX1, NELL1, MAP3K9, TTC9, MED6, SYNJ2BP
5	Gga_rs14540389	44104617	2.228e-08	BW63		TDP1, KCNK13, PSMC1, NRDE2, CALM1, TTC7B
5	Gga_rs14540389	44104617	1.985e-09	ADBWG		TDP1, KCNK13, PSMC1, NRDE2, CALM1, TTC7B
5	GGaluGA285940	44114788	9.345e-09	BW63		TDP1, KCNK13, PSMC1, NRDE2, CALM1, TTC7B
5	GGaluGA285940	44114788	1.094e-09	ADBWG		TDP1, KCNK13, PSMC1, NRDE2, CALM1, TTC7B
5	GGaluGA271987	1276694	7.763e-08	DCW		PDE3B, CALCA, CYP2R1, BAHD1, INSC, CHST14, PRLHR2, C5H15orf57, PCMT1L, SOX6, RPUSD2, RAD51, C5H11orf58, PLEKHA7, CYP1C1, RMDN3, RPS13, PIK3C2A, NUCB2, gga-mir-1808, KCNJ11, ABCC8, USH1C, GCHFR, DNAJC17, C15orf62, FTL, MYOD1, KCNC1, SERGEF, OR1052, TPH1, SAAL1, HPS5, GTF2H1, COR1, LDHA, TSG101, UEVLD, SPTY2D1, TMEM86A, PTPN5, PTPRJ, OSBPL5, CARS, LUZP2, NAP1L4, PHLDA2, SLC22A18, KCNQ1, TRPM5, TSSC…
5	Gga_rs14509079	1562322	7.763e-08	DCW		KCNQ1, TRPM5, TSSC4, CD81, TSPAN32, ASCL2, gga-mir-6642, TH, INS, IGF2, MRPL23, TNNT3, LSP1P1, TNNI2, SYT8, CTSD, IFITM10, DUSP8, MOB2, BRSK1, TOLLIP, LUZP2, MUC6, AP2A2, CHID1, TSPAN4, POLR2L, CD151, CRACR2B, PNPLA2, RPLP2, SNORA52, SLC25A22, gga-mir-1663, IRF7, OR5W2, gga-mir-210a, RASSF7, LRRC56, OR5AS1, H-RAS, RNH1, CHKA, KMT5B, LRP5, MRPL21, PPP6R3, IGHMBP2, GAL, TESMIN, CPT1A, FADS2, RAB3IL…
5	Gga_rs14731754	27222979	5.264e-08	ADBWG		RGS6, SIPA1L1, PCNX1
5	GGaluGA001600	31527968	2.263e-08	DW	MEIS2	MEIS2, C5H15orf41, gga-mir-1718, FANCF
5	Gga_rs16487453	32199679	2.263e-08	DW	DPH6	DPH6, ZNF770
5	Gga_rs15696465	32766347	1.505e-08	ADBWG		STXBP6, GAS2, SVIP, U1
5	GGaluGA290079	54181306	6.415e-08	ADBWG		SYT16, SNAPC1, HIF1A
5	Gga_rs14557419	58989702	2.64e-08	ADBWG		MIS18BP1, FANCM, QSER1, SOUL, FKBP3, PRPF39, SNORD127, TOGARAM1, KLHL28
6	GGaluGA301734	23451327	4.58e-08	ADBWG		SFRP5, ZFYVE27, MORN4, HOGA1, ANKRD2, UBTD1, MMS19, ZDHHC16, EXOSC1, PGAM1, RRP12, gga-mir-6604, ARHGAP19, SLIT1, LCOR, PPRC1, LDB1, HPS6, ARMH3, KCNIP2, MGEA5
6	GGaluGA305851	32480785	4.479e-09	BW28		C10orf88, PSTK, IKZF5, ACADSB, HMX3, IKZF5, HMX2, BUB3
6	GGaluGA296683	8866601	6.706e-08	DCW	RTKN2	NRBF2, EGR2, RTKN2, ZNF365, ARID5B
6	GGaluGA296982	9585540	6.07e-08	BW42	ANK3	RHOBTB1, CDK1, ANK3, CCDC6
7	Gga_rs13737657	14269161	3.705e-09	BW42		U4, PDE1A, PPP1R1C, ITPRID2, NEUROD1, ITGA4
7	Gga_rs13737657	14269161	2.474e-09	BW63		U4, PDE1A, PPP1R1C, ITPRID2, NEUROD1, ITGA4
7	Gga_rs13737657	14269161	1.368e-10	ADBWG		U4, PDE1A, PPP1R1C, ITPRID2, NEUROD1, ITGA4
7	Gga_rs13737657	14269161	6.377e-08	DCW		U4, PDE1A, PPP1R1C, ITPRID2, NEUROD1, ITGA4
7	Gga_rs13737657	14269161	9.57e-08	BrW		U4, PDE1A, PPP1R1C, ITPRID2, NEUROD1, ITGA4
7	Gga_rs13737657	14269161	5.733e-08	DW		U4, PDE1A, PPP1R1C, ITPRID2, NEUROD1, ITGA4
7	Gga_rs15848860	14393379	2.248e-08	BW42		U4, PDE1A, PPP1R1C, ITPRID2, NEUROD1, ITGA4
7	Gga_rs15848860	14393379	5.397e-08	BW63		U4, PDE1A, PPP1R1C, ITPRID2, NEUROD1, ITGA4
7	Gga_rs15848860	14393379	4.707e-09	ADBWG		U4, PDE1A, PPP1R1C, ITPRID2, NEUROD1, ITGA4
7	Gga_rs15848860	14393379	6.377e-08	DCW		U4, PDE1A, PPP1R1C, ITPRID2, NEUROD1, ITGA4
7	Gga_rs15848860	14393379	9.57e-08	BrW		U4, PDE1A, PPP1R1C, ITPRID2, NEUROD1, ITGA4
7	Gga_rs15848860	14393379	5.733e-08	DW		U4, PDE1A, PPP1R1C, ITPRID2, NEUROD1, ITGA4
7	GGaluGA308586	2639082	9.791e-10	BW42	UNC80	CNTNAP5, MAP2, MRAS, gga-mir-3530, TMEM177, PTPN4, EPB41L5, RALB, INHBB, GLI2, UNC80, TFCP2L1, CLASP1, NIFK, TSN, IQCB1, EAF2, SLC15A2, HSPBAP1, SLC49A4, SEMA5B, PDIA5, SEC22A, ADCY6, KANSL1L, HACD2, MYLK, CCDC14, KALRN, ACADL, UMPS, ITGB5, HEG1, MYL1, ZNF148, SNX4, OSBPL11, LMLN, DTX3L, PARP9, LANCL1, FAIM, CEP70, ESYT3, CFAP221, SCTR, TMEM37, DBI, C7H2ORF76
7	GGaluGA308586	2639082	6.205e-09	BW63	UNC80	CNTNAP5, MAP2, MRAS, gga-mir-3530, TMEM177, PTPN4, EPB41L5, RALB, INHBB, GLI2, UNC80, TFCP2L1, CLASP1, NIFK, TSN, IQCB1, EAF2, SLC15A2, HSPBAP1, SLC49A4, SEMA5B, PDIA5, SEC22A, ADCY6, KANSL1L, HACD2, MYLK, CCDC14, KALRN, ACADL, UMPS, ITGB5, HEG1, MYL1, ZNF148, SNX4, OSBPL11, LMLN, DTX3L, PARP9, LANCL1, FAIM, CEP70, ESYT3, CFAP221, SCTR, TMEM37, DBI, C7H2ORF76
7	GGaluGA308586	2639082	2.444e-10	ADBWG	UNC80	CNTNAP5, MAP2, MRAS, gga-mir-3530, TMEM177, PTPN4, EPB41L5, RALB, INHBB, GLI2, UNC80, TFCP2L1, CLASP1, NIFK, TSN, IQCB1, EAF2, SLC15A2, HSPBAP1, SLC49A4, SEMA5B, PDIA5, SEC22A, ADCY6, KANSL1L, HACD2, MYLK, CCDC14, KALRN, ACADL, UMPS, ITGB5, HEG1, MYL1, ZNF148, SNX4, OSBPL11, LMLN, DTX3L, PARP9, LANCL1, FAIM, CEP70, ESYT3, CFAP221, SCTR, TMEM37, DBI, C7H2ORF76
7	GGaluGA308586	2639082	6.024e-09	DCW	UNC80	CNTNAP5, MAP2, MRAS, gga-mir-3530, TMEM177, PTPN4, EPB41L5, RALB, INHBB, GLI2, UNC80, TFCP2L1, CLASP1, NIFK, TSN, IQCB1, EAF2, SLC15A2, HSPBAP1, SLC49A4, SEMA5B, PDIA5, SEC22A, ADCY6, KANSL1L, HACD2, MYLK, CCDC14, KALRN, ACADL, UMPS, ITGB5, HEG1, MYL1, ZNF148, SNX4, OSBPL11, LMLN, DTX3L, PARP9, LANCL1, FAIM, CEP70, ESYT3, CFAP221, SCTR, TMEM37, DBI, C7H2ORF76
7	GGaluGA308586	2639082	1.65e-08	DW	UNC80	CNTNAP5, MAP2, MRAS, gga-mir-3530, TMEM177, PTPN4, EPB41L5, RALB, INHBB, GLI2, UNC80, TFCP2L1, CLASP1, NIFK, TSN, IQCB1, EAF2, SLC15A2, HSPBAP1, SLC49A4, SEMA5B, PDIA5, SEC22A, ADCY6, KANSL1L, HACD2, MYLK, CCDC14, KALRN, ACADL, UMPS, ITGB5, HEG1, MYL1, ZNF148, SNX4, OSBPL11, LMLN, DTX3L, PARP9, LANCL1, FAIM, CEP70, ESYT3, CFAP221, SCTR, TMEM37, DBI, C7H2ORF76
7	Gga_rs14622272	28057143	3.562e-09	BW42		KALRN, ACADL, UMPS, ITGB5, HEG1, MYL1, ZNF148, SNX4, OSBPL11, LMLN, DTX3L
7	Gga_rs14622272	28057143	2.258e-08	BW63		KALRN, ACADL, UMPS, ITGB5, HEG1, MYL1, ZNF148, SNX4, OSBPL11, LMLN, DTX3L
7	Gga_rs14622272	28057143	1.366e-09	ADBWG		KALRN, ACADL, UMPS, ITGB5, HEG1, MYL1, ZNF148, SNX4, OSBPL11, LMLN, DTX3L
7	Gga_rs14622611	28327789	1.214e-08	BW42		MYL1, OSBPL11, LMLN, DTX3L, PARP9, LANCL1, FAIM, CEP70, ESYT3, CFAP221, SCTR, TMEM37, DBI, C7H2ORF76, STEAP3, CPS1, C1QL2, MARCO, EN1
7	Gga_rs14622611	28327789	7.941e-08	BW63		MYL1, OSBPL11, LMLN, DTX3L, PARP9, LANCL1, FAIM, CEP70, ESYT3, CFAP221, SCTR, TMEM37, DBI, C7H2ORF76, STEAP3, CPS1, C1QL2, MARCO, EN1
7	Gga_rs14622611	28327789	4.757e-09	ADBWG		MYL1, OSBPL11, LMLN, DTX3L, PARP9, LANCL1, FAIM, CEP70, ESYT3, CFAP221, SCTR, TMEM37, DBI, C7H2ORF76, STEAP3, CPS1, C1QL2, MARCO, EN1
7	GGaluGA311484	10296707	8.276e-09	BW42		ANKRD44, SF3B1, COQ10B, gga-mir-1603, HSPD1, HSPE1, MOB4, RFTN2, PLCL1
7	GGaluGA313604	15481058	1.681e-08	DW		gga-mir-7474, PLEKHA3, FKBP7, PJVK, OSBPL6, RBM45, PDE11A, TTC30B
7	GGaluGA319848	31631171	1.865e-08	ADBWG		NXPH2
8	Gga_rs16640785	22847287	1.145e-08	BW63		TRABD2B, SLC5A9, SPATA6, gga-mir-1809
8	Gga_rs16640785	22847287	1.148e-09	ADBWG		TRABD2B, SLC5A9, SPATA6, gga-mir-1809
8	Gga_rs16640785	22847287	6.573e-09	DCW		TRABD2B, SLC5A9, SPATA6, gga-mir-1809
8	Gga_rs16640785	22847287	7.068e-09	BrW		TRABD2B, SLC5A9, SPATA6, gga-mir-1809
8	GGaluGA330152	22760396	3.924e-08	BW42		TRABD2B
8	GGaluGA330152	22760396	5.756e-08	BW63		TRABD2B
8	GGaluGA330152	22760396	2.803e-09	ADBWG		TRABD2B
9	Gga_rs15947559	11450206	2.901e-09	DCW		PLOD2
9	Gga_rs15947559	11450206	2.784e-08	BrW		PLOD2
9	Gga_rs15947559	11450206	7.992e-09	DW		PLOD2
9	Gga_rs14662480	10132732	7.775e-09	DCW		PID1, DNER, TRIP12, SLC16A14,
9	Gga_rs14662480	10132732	2.909e-08	DW		PID1, DNER, TRIP12, SLC16A14,
9	Gga_rs14661681	10896380	8.767e-09	DCW		TRPC1, PCOLCE2, PAQR9, U2SURP, CHST2, SLC9A9, DIPK2A
9	Gga_rs14661681	10896380	6.415e-08	BrW		TRPC1, PCOLCE2, PAQR9, U2SURP, CHST2, SLC9A9, DIPK2A
9	GGaluGA338441	10252696	8.476e-08	DW		PID1, DNER, TRIP12, SLC16A14, ZBTB38, RASA2, RNF7, GRK7
9	Gga_rs14675551	15243819	1.361e-08	ADBWG		PCYT1A, SLC51A, TFRC, RUBCN, FYTTD1, LRCH3, IQCG, RPL35A, PSMD1, HTR2B, gga-mir-6558, ARMC9, B3GNT7, NCL, SNORA75, gga-mir-3535, SNORD20, SNORD82, NMUR1
10	Gga_rs14006722	11957449	3.125e-08	BW63		BNC1, SH3GL3, SAXO2, EFL1
10	Gga_rs14006722	11957449	2.191e-09	ADBWG		BNC1, SH3GL3, SAXO2, EFL2
10	Gga_rs16008228	8044415	2.441e-08	BW63		TCF12, MNS1, TEX9, RFX7, NEDD4
10	Gga_rs16008228	8044415	1.516e-09	ADBWG		TCF12, MNS1, TEX9, RFX7, NEDD4
10	Gga_rs14945998	8440575	5.286e-08	BW63	RAB27A	NEDD4, PRTG, PYGO1, DYX1C1, CCPG1, PIGB, RAB27A, PIGBOS1, RSL24D1
10	Gga_rs14945998	8440575	4.585e-09	ADBWG	RAB27A	NEDD4, PRTG, PYGO1, DYX1C1, CCPG1, PIGB, RAB27A, PIGBOS1, RSL24D1
10	Gga_rs14946863	10604074	7.484e-08	TW		SLC24A5, MYEF2, CTXN2, SLC12A1, DUT, FBN1
10	Gga_rs14003051	6003665	1.107e-08	ADBWG		BNIP2, GTF2A2, GCNT3, OTUD7A, KLF13, TRPM1, gga-mir-1574, gga-mir-204-2, TRPM1, MTMR10
10	GGaluGA067585	6052119	2.627e-08	ADBWG		OTUD7A, KLF13, TRPM1, gga-mir-1574, gga-mir-204-2, TRPM1, MTMR10, FAN1, MTMR10, MPHOSPH10, MCEE
10	Gga_rs14003075	6066019	2.627e-08	ADBWG		OTUD7A, KLF13, TRPM1, gga-mir-1574, gga-mir-204-2, TRPM1, MTMR10, FAN1, MTMR10, MPHOSPH10, MCEE, APBA2
10	Gga_rs14003095	6093835	2.627e-08	ADBWG		OTUD7A, KLF13, TRPM1, gga-mir-1574, gga-mir-204-2, TRPM1, MTMR10, FAN1, MTMR10, MPHOSPH10, MCEE, APBA2
11	Gga_rs15615944	10313603	3.967e-08	BW42	CEBPG	SLC7A10, GPATCH1, CEBPG, PEPD, CHST8
11	Gga_rs15615944	10313603	1.274e-08	ADBWG	CEBPG	SLC7A10, GPATCH1, CEBPG, PEPD, CHST8
11	Gga_rs14024414	10378691	3.967e-08	BW42		CEBPG, PEPD, CHST8
11	Gga_rs14024414	10378691	1.274e-08	ADBWG		CEBPG, PEPD, CHST8
11	Gga_rs14967369	17566322	8.731e-08	BW63		MTHFSD, FOXF1, IRF8, COX4I1, EMC8, GINS2, GSE1, KIAA0513
11	Gga_rs14967369	17566322	1.059e-08	ADBWG		MTHFSD, FOXF1, IRF8, COX4I1, EMC8, GINS2, GSE1, KIAA0513
11	Gga_rs14965620	13683875	5.525e-08	ADBWG		ADAMTS18
11	GGaluGA078963	16106236	2.444e-08	ADBWG	CDH13	CDH13
11	Gga_rs15613873	9512659	6.214e-08	ADBWG		ADG
11	Gga_rs15613903	9522486	6.214e-08	ADBWG		ADG
12	GGaluGA086901	13943352	6.064e-08	ADBWG		SYP, SNTN, THOC7, ATXN7, PSMD6, PRICKLE2, ADAMTS9
12	GGaluGA081498	2616724	9.15e-09	ADBWG	DOCK3	DOCK3, MANF, RBM15B, DCAF1, GBP, RNF123, AMIGO3, GMPPB, IP6K1
12	GGaluGA084375	9107615	4.568e-08	ADBWG		ARHGEF3, IL17RD, HESX1, APPL1, ASB14, DNAH12, PDE12, ARF4, DENND6A, SLMAP, gga-mir-1783, FLNB
13	Gga_rs15677377	8879549	6.92e-11	BW63		TTC1, ADRA1B, IL12B, FBXO38, HTR4, gga-mir-458a, SLC26A2
13	Gga_rs15677377	8879549	8.009e-12	ADBWG		TTC1, ADRA1B, IL12B, FBXO38, HTR4, gga-mir-458a, SLC26A2
13	Gga_rs15677377	8879549	1.006e-08	DCW		TTC1, ADRA1B, IL12B, FBXO38, HTR4, gga-mir-458a, SLC26A2
13	Gga_rs15677377	8879549	1.707e-08	DW		TTC1, ADRA1B, IL12B, FBXO38, HTR4, gga-mir-458a, SLC26A2
13	Gga_rs15680269	7909523	1.941e-09	BW42		-
13	Gga_rs15680269	7909523	5.48e-08	BW63		-
13	Gga_rs15680269	7909523	6.007e-09	ADBWG		-
13	Gga_rs15679261	8271910	5.185e-08	BW42		GABRB2, ATP10B
13	Gga_rs15679261	8271910	1.602e-08	BW63		GABRB2, ATP10B
13	Gga_rs15679261	8271910	1.077e-09	ADBWG		GABRB2, ATP10B
13	GGaluGA093626	9139110	3.923e-09	BW63		gga-mir-458a, HTR4, SLC26A2, CSNK1A1, gga-mir-145, gga-mir-143, IL17B, PCYOX1L, GRPEL2, AFAP1L1, ABLIM3
13	GGaluGA093626	9139110	3.655e-10	ADBWG		gga-mir-458a, HTR4, SLC26A2, CSNK1A1, gga-mir-145, gga-mir-143, IL17B, PCYOX1L, GRPEL2, AFAP1L1, ABLIM3
13	GGaluGA093626	9139110	4.861e-08	DCW		gga-mir-458a, HTR4, SLC26A2, CSNK1A1, gga-mir-145, gga-mir-143, IL17B, PCYOX1L, GRPEL2, AFAP1L1, ABLIM3
13	Gga_rs15678427	8553757	1.456e-09	BW63	SLU7	ATP10B, ATP10B, gga-mir-146a, PTTG2, SLU7, C1QTNF2, CCNJL, FABP6, PWWP2A, TTC1, ADRA1B
13	Gga_rs15678427	8553757	1.412e-10	ADBWG	SLU7	ATP10B, ATP10B, gga-mir-146a, PTTG2, SLU7, C1QTNF2, CCNJL, FABP6, PWWP2A, TTC1, ADRA1B
13	GGaluGA093296	8649746	3.636e-08	BW63		ATP10B, ATP10B, gga-mir-146a, PTTG2, SLU7, C1QTNF2, CCNJL, FABP6, PWWP2A, TTC1, ADRA1B
13	GGaluGA093296	8649746	2.011e-09	ADBWG		ATP10B, ATP10B, gga-mir-146a, PTTG2, SLU7, C1QTNF2, CCNJL, FABP6, PWWP2A, TTC1, ADRA1B
13	Gga_rs14050405	8794857	1.393e-08	BW63		FABP6, PWWP2A, TTC1, ADRA1B, IL12B, FBXO38, HTR4, gga-mir-458a
13	Gga_rs14050405	8794857	1.547e-09	ADBWG		FABP6, PWWP2A, TTC1, ADRA1B, IL12B, FBXO38, HTR4, gga-mir-458a
13	Gga_rs15677470	8832432	7.484e-10	BW63		FABP6, PWWP2A, TTC1, ADRA1B, IL12B, FBXO38, HTR4, gga-mir-458a
13	Gga_rs15677470	8832432	3.649e-11	ADBWG		FABP6, PWWP2A, TTC1, ADRA1B, IL12B, FBXO38, HTR4, gga-mir-458a
13	GGaluGA094243	10663183	3.814e-08	ADBWG		MSX2, SFXN1, DRD1, KIF20A, BRD8, NHP2, N4BP3, B4GALT7, LMAN2, RGS14, SLC34A1, GRK6, PRR7, DBN1
13	GGaluGA095489	12936116	5.742e-08	DCW		GEMIN5, CNOT8, FAXDC2, LARP1, HAND1, gga-mir-1778, SAP30L, GALNT10, MFAP3, FAM114A2
13	Gga_rs14062442	14793455	4.411e-08	DCW	RASGEF1C	GFPT2, MAPK9, RASGEF1C, CLK4, HNRNPAB
13	Gga_rs13819349	14831105	4.411e-08	DCW	CLK4	GFPT2, MAPK9, RASGEF1C, CLK4, HNRNPAB, PHYKPL, NME5
13	GGaluGA096655	14958632	1.997e-08	ADBWG		RASGEF1C, CLK4, PHYKPL, NME5, WNT8A, FAM13B, PKD2L2, MYOT
13	Gga_rs14051455	8034006	1.503e-08	ADBWG		GABRG2, GABRA1, GABRA6, GABRB2
13	GGaluGA093470	9413061	2.125e-08	ADBWG		IL17B, PCYOX1L, GRPEL2, AFAP1L1, ABLIM3, ADRB2, UBTD2, STK10, SH3PXD2B
14	Gga_rs15003767	2062529	6.727e-08	BW42		FAM20C, FOXL3
14	Gga_rs15003767	2062529	6.325e-08	BW63		FAM20C, FOXL3
14	Gga_rs15003767	2062529	3.485e-09	ADBWG		FAM20C, FOXL3
15	GGaluGA109523	8381798	1.315e-08	BW63	DDX51	DGCR2, VPS29L, VPREB3, CHCHD10, MMP11, SMARCB1, DERL3, SLC2A11, SLC2A11L1, MIF, DDX51, GSTT1, DDTL, CABIN1, TBX6, CRKL
15	GGaluGA109523	8381798	2.143e-09	ADBWG	DDX51	DGCR2, VPS29L, VPREB3, CHCHD10, MMP11, SMARCB1, DERL3, SLC2A11, SLC2A11L1, MIF, DDX51, GSTT1, DDTL, CABIN1, TBX6, CRKL
15	GGaluGA109523	8381798	1.903e-10	DCW	DDX51	DGCR2, VPS29L, VPREB3, CHCHD10, MMP11, SMARCB1, DERL3, SLC2A11, SLC2A11L1, MIF, DDX51, GSTT1, DDTL, CABIN1, TBX6, CRKL
15	GGaluGA109523	8381798	2.206e-09	BrW	DDX51	DGCR2, VPS29L, VPREB3, CHCHD10, MMP11, SMARCB1, DERL3, SLC2A11, SLC2A11L1, MIF, DDX51, GSTT1, DDTL, CABIN1, TBX6, CRKL
15	GGaluGA109523	8381798	1.215e-08	DW	DDX51	DGCR2, VPS29L, VPREB3, CHCHD10, MMP11, SMARCB1, DERL3, SLC2A11, SLC2A11L1, MIF, DDX51, GSTT1, DDTL, CABIN1, TBX6, CRKL
15	GGaluGA109546	8434866	4.261e-08	ADBWG	CABIN1	DGCR2, VPS29L, VPREB3, CHCHD10, MMP11, SMARCB1, DERL3, SLC2A11, SLC2A11L1, MIF, DDX51, GSTT1, DDTL, CABIN1, TBX6, CRKL, SMPD4
17	Gga_rs14102454	3408140	7.33e-08	BW63	PAPPA	PAPPA, ASTN2
17	Gga_rs14102454	3408140	1.037e-08	ADBWG	PAPPA	PAPPA, ASTN2
17	Gga_rs14102454	3408140	2.051e-08	DCW	PAPPA	PAPPA, ASTN2
17	Gga_rs14102454	3408140	1.049e-09	DW	PAPPA	PAPPA, ASTN2
17	Gga_rs14102064	4133299	2.091e-08	DW		TLR4
18	Gga_rs16347495	9967210	7.125e-09	DCW		TIMP2, USP36, CYTH1, PGS1, SOCS3, AFMID, TK1, SYNGR2, TMC6, ARL16, HGS, MRPL12, GCGR, MCRIP1, PPP1R27, P4HB, ARHGDIA, ALYREF, NPB, PCYT2, SIRT7, MAFG, PYCR1, NME1, SPAG9, PITPNM3, FBXO39, TEKT1, SMTNL2
18	Gga_rs16347495	9967210	2.39e-08	BrW		TIMP2, USP36, CYTH1, PGS1, SOCS3, AFMID, TK1, SYNGR2, TMC6, ARL16, HGS, MRPL12, GCGR, MCRIP1, PPP1R27, P4HB, ARHGDIA, ALYREF, NPB, PCYT2, SIRT7, MAFG, PYCR1, NME1, SPAG9, PITPNM3, FBXO39, TEKT1, SMTNL2
18	Gga_rs16347495	9967210	1.747e-08	DW		TIMP2, USP36, CYTH1, PGS1, SOCS3, AFMID, TK1, SYNGR2, TMC6, ARL16, HGS, MRPL12, GCGR, MCRIP1, PPP1R27, P4HB, ARHGDIA, ALYREF, NPB, PCYT2, SIRT7, MAFG, PYCR1, NME1, SPAG9, PITPNM3, FBXO39, TEKT1, SMTNL2
18	Gga_rs14108996	3316746	4.839e-08	ADBWG		B3GNTL1, TBCD, ZNF750, FN3K, FN3KRP, RAB40B, WDR45B, FOXK2, U6, NARF, CYBC1, HEXD, OGFOD3
18	Gga_rs15823518	5443313	5.166e-08	ADBWG		CA10
18	Gga_rs13508467	6948354	1.009e-08	ADBWG		ERN1, SNORA50C, TEX2, PECAM1, MILR1, POLG2, DDX5, gga-mir-3064, CEP95, SMURF2, KPNA2, C17orf58, NOL11, PSMD12, HELZ
18	Gga_rs16347324	9576376	3.982e-08	ADBWG	TBC1D16	TBC1D16
19	GGaluGA126188	4370123	8.41e-08	DCW	SSC4D	CUX1, PRKRIP1, ORAI3, ALKBH4, LRWD1, RASA4B, UPK3B, DTX2, SSC4D, YWHAG, HSPB1, SRRM3, MDH2, TMEM120A, POR, TAF15, MMP28, RASL10B, AP2B1
19	GGaluGA126188	4370123	5.094e-08	BrW	SSC4D	CUX1, PRKRIP1, ORAI3, ALKBH4, LRWD1, RASA4B, UPK3B, DTX2, SSC4D, YWHAG, HSPB1, SRRM3, MDH2, TMEM120A, POR, TAF15, MMP28, RASL10B, AP2B1
19	GGaluGA126188	4370123	2.53e-08	DW	SSC4D	CUX1, PRKRIP1, ORAI3, ALKBH4, LRWD1, RASA4B, UPK3B, DTX2, SSC4D, YWHAG, HSPB1, SRRM3, MDH2, TMEM120A, POR, TAF15, MMP28, RASL10B, AP2B1
20	GGaluGA176705	3770645	4.938e-08	ADBWG	PPP1R16B	MYBL2, IFT52, SGK2, SLC32A1, ARHGAP40, ACTR5, PPP1R16B, FAM83D, DHX35
21	Gga_rs15182225	2760476	8.5e-08	BW42		TNFRSF18, gga-mir-429, gga-mir-200a, gga-mir-200b, gga-mir-6680, C1orf159
21	Gga_rs15182225	2760476	4.081e-08	BW63		TNFRSF18, gga-mir-429, gga-mir-200a, gga-mir-200b, gga-mir-6680, C1orf159
21	Gga_rs15182225	2760476	2.221e-09	ADBWG		TNFRSF18, gga-mir-429, gga-mir-200a, gga-mir-200b, gga-mir-6680, C1orf159
22	GGaluGA186937	3881585	4.848e-08	ADBWG		SEMA4C, ANKRD39, CNNM4, LMAN2L, KANSL3, ARID5A, STAMBP, ACTG2, MOB1A, MTHFD2, SLC4A5, TACR1, NCAPH, H2AZ2, COX5B, HK2
23	GGaluGA188509	2994311	5.704e-10	BW42	PTPRU	EPB41, TMEM200B, SRSF4, MECR, PTPRU, gga-mir-1724, PTPRU
23	GGaluGA188509	2994311	4.705e-09	BW63	PTPRU	EPB41, TMEM200B, SRSF4, MECR, PTPRU, gga-mir-1724, PTPRU
23	GGaluGA188509	2994311	1.153e-09	ADBWG	PTPRU	EPB41, TMEM200B, SRSF4, MECR, PTPRU, gga-mir-1724, PTPRU
23	GGaluGA188509	2994311	1.204e-09	DCW	PTPRU	EPB41, TMEM200B, SRSF4, MECR, PTPRU, gga-mir-1724, PTPRU
23	GGaluGA188509	2994311	2.006e-08	BrW	PTPRU	EPB41, TMEM200B, SRSF4, MECR, PTPRU, gga-mir-1724, PTPRU
23	GGaluGA188509	2994311	2.216e-09	DW	PTPRU	EPB41, TMEM200B, SRSF4, MECR, PTPRU, gga-mir-1724, PTPRU
24	Gga_rs14294819	3053088	4.613e-08	ADBWG		ATP12A, ATP12A, SCN3B, GRAMD1B, CLMP, HSPA8, SNORD14, BSX, JHY, CRTAM, UBASH3B, gga-mir-1807
24	Gga_rs14294819	3053088	1.594e-08	DCW		ATP12A, ATP12A, SCN3B, GRAMD1B, CLMP, HSPA8, SNORD14, BSX, JHY, CRTAM, UBASH3B, gga-mir-1807
24	GGaluGA192520	3903880	1.752e-08	ADBWG	TRIM29	GRIK4, ARHGEF12, TMEM136, TMEM136-1, POU2F3, OAF, TRIM29, NECTIN1
24	GGaluGA192520	3903880	7.887e-08	DCW	TRIM29	GRIK4, ARHGEF12, TMEM136, TMEM136-1, POU2F3, OAF, TRIM29, NECTIN1
24	Gga_rs14294033	2308775	2.966e-08	ADBWG		OPCML, NTM, U4, IGSF9B
24	Gga_rs15218347	3084057	3.821e-08	DCW	CLMP	ATP12A, ATP12A, SCN3B, GRAMD1B, CLMP, HSPA8, SNORD14, BSX, JHY, CRTAM, UBASH3B, gga-mir-1807
24	Gga_rs13605126	3315001	3.716e-08	ADBWG		BSX, JHY, CRTAM, UBASH3B, gga-mir-1807, gga-mir-100, gga-mir-6675, gga-mir-125b-1
25	GGaluGA194673	346338	5.642e-08	ADBWG		IQGAP3, TTC24, NAXE, GPATCH4, FCER1G, UBQLN4, LAMTOR2, RAB25, SSR2, CTSS, CTSK, ARNT, OTUD7B, MTMR11, SF3B4, SV2A, BOLA1, HJV, TXNIP, PEX11B, SETDB1, LIX1L, RBM8A, CERS2, MINDY1, F-KER, PRUNE1, CDC42SE1, COPA, MLLT11, GABPB2, CRNN, S100A11, NCSTN, NHLH1, SEMA6C, VANGL2, SLAMF1, CD48, KIRREL1, SCNM1, SLAMF8, ETV3, TMOD4, ETV3L, ARHGEF11, LRRC71, VPS72, NTRK1, INSRR, PRCC, HDGF, MRPL24, METTL25B, I…
25	Gga_rs16723881	352689	5.642e-08	ADBWG		FCER1G, UBQLN4, LAMTOR2, RAB25, SSR2, CTSS, CTSK, ARNT, OTUD7B, MTMR11, SF3B4, SV2A, BOLA1, HJV, TXNIP, PEX11B, SETDB1, LIX1L, RBM8A, CERS2, MINDY1, F-KER, PRUNE1, CDC42SE1, COPA, MLLT11, GABPB2, CRNN, S100A11, NCSTN, NHLH1, SEMA6C, VANGL2, SLAMF1, CD48, KIRREL1, SCNM1, SLAMF8, ETV3, TMOD4, ETV3L, ARHGEF11, LRRC71, VPS72, NTRK1, INSRR, PRCC, HDGF, MRPL24, METTL25B, ISG20L2, PIP5K1A, CRABP2, BCAN,…
26	GGaluGA196287	2478646	4.246e-08	ADBWG	IKBKE	RAB29, gga-mir-1797, RAB29, SLC41A1, gga-mir-6602, PM20D1, SLC26A9, RAB7B, CTSE, AVPR1B, IKBKE, RASSF5, EIF2D, DYRK3, MAPKAPK2, IL10, IL19, PIGR, YOD1, PFKFB2, CR1L
26	Gga_rs15231080	2549955	3.715e-08	ADBWG	MAPKAPK2	RAB7B, CTSE, AVPR1B, IKBKE, RASSF5, EIF2D, DYRK3, MAPKAPK2, IL10, IL19, PIGR, YOD1, PFKFB2, CR1L, C4BPA, gga-mir-29c, gga-mir-29b-2, CD34
26	GGaluGA196396	2639658	7.222e-08	DW		IKBKE, RASSF5, EIF2D, DYRK3, MAPKAPK2, IL10, IL19, PIGR, YOD1, PFKFB2, CR1L, C4BPA, gga-mir-29c, gga-mir-29b-2, CD34, PLXNA2
27	Gga_rs13620324	4812782	5.789e-09	BW63	TLK2	CRHR1, ITGB3, METTL2B, TLK2, MRC2, TANC2
27	Gga_rs13620324	4812782	1.244e-09	ADBWG	TLK2	CRHR1, ITGB3, METTL2B, TLK2, MRC2, TANC2
27	Gga_rs13620324	4812782	3.808e-08	BrW	TLK2	CRHR1, ITGB3, METTL2B, TLK2, MRC2, TANC2
27	Gga_rs16719312	5632284	5.407e-08	DCW		SLC4A1, UBTF, ATXN7L3, G6PC3, ASB16, LSM12, TMEM101, PYY, PPY, COL1A1, SGCA, PPP1R9B, SAMD14, PDK2, ITGA3, DLX3, KAT7, FAM117A, SLC35B1, SPOP, NXPH3, NGFR
27	Gga_rs16719312	5632284	6.009e-08	BrW		SLC4A1, UBTF, ATXN7L3, G6PC3, ASB16, LSM12, TMEM101, PYY, PPY, COL1A1, SGCA, PPP1R9B, SAMD14, PDK2, ITGA3, DLX3, KAT7, FAM117A, SLC35B1, SPOP, NXPH3, NGFR
28	Gga_rs14306581	1592968	2.294e-08	BW42		NCLN, CELF5, HSD11B1L, MICOS13, gga-mir-1774, FSD1, YJU2, gga-mir-6593, ZBTB7A, PIAS4, EEF2, gga-mir-1434, NMRK2, ATCAY, NRTN, DUS3L, LARP6L, RFX2, ACSBG2, MLLT1
28	Gga_rs14306581	1592968	8.88e-08	BW63		NCLN, CELF5, HSD11B1L, MICOS13, gga-mir-1774, FSD1, YJU2, gga-mir-6593, ZBTB7A, PIAS4, EEF2, gga-mir-1434, NMRK2, ATCAY, NRTN, DUS3L, LARP6L, RFX2, ACSBG2, MLLT1
28	Gga_rs14306581	1592968	1.533e-08	ADBWG		NCLN, CELF5, HSD11B1L, MICOS13, gga-mir-1774, FSD1, YJU2, gga-mir-6593, ZBTB7A, PIAS4, EEF2, gga-mir-1434, NMRK2, ATCAY, NRTN, DUS3L, LARP6L, RFX2, ACSBG2, MLLT1
28	Gga_rs14306444	1714462	6.331e-08	BW42		ZBTB7A, PIAS4, EEF2, gga-mir-1434, NMRK2, ATCAY, NRTN, DUS3L, LARP6L, RFX2, ACSBG2, MLLT1, ACER1, ANP32B, ZNF414, MYO1F, ADAMTS10, gga-mir-6615, ZAP70
28	Gga_rs14306444	1714462	3.693e-08	BW63		ZBTB7A, PIAS4, EEF2, gga-mir-1434, NMRK2, ATCAY, NRTN, DUS3L, LARP6L, RFX2, ACSBG2, MLLT1, ACER1, ANP32B, ZNF414, MYO1F, ADAMTS10, gga-mir-6615, ZAP70
28	Gga_rs14306444	1714462	6.448e-09	ADBWG		ZBTB7A, PIAS4, EEF2, gga-mir-1434, NMRK2, ATCAY, NRTN, DUS3L, LARP6L, RFX2, ACSBG2, MLLT1, ACER1, ANP32B, ZNF414, MYO1F, ADAMTS10, gga-mir-6615, ZAP70
28	GGaluGA001589	1341342	5.627e-08	BW42		TBXA2R, GIPC3, HMG20B, MFSD12, FZR1, DOHH, NFIC, PLPP2, TLE5, GNA11, S1PR4, NCLN, CELF5, HSD11B1L, MICOS13, gga-mir-1774, FSD1, YJU2, gga-mir-6593, ZBTB7A, PIAS4
28	GGaluGA001589	1341342	2.141e-08	ADBWG		TBXA2R, GIPC3, HMG20B, MFSD12, FZR1, DOHH, NFIC, PLPP2, TLE5, GNA11, S1PR4, NCLN, CELF5, HSD11B1L, MICOS13, gga-mir-1774, FSD1, YJU2, gga-mir-6593, ZBTB7A, PIAS4
28	GGaluGA001588	1341352	5.627e-08	BW42		TBXA2R, GIPC3, HMG20B, MFSD12, FZR1, DOHH, NFIC, PLPP2, TLE5, GNA11, S1PR4, NCLN, CELF5, HSD11B1L, MICOS13, gga-mir-1774, FSD1, YJU2, gga-mir-6593, ZBTB7A, PIAS4
28	GGaluGA001588	1341352	2.141e-08	ADBWG		TBXA2R, GIPC3, HMG20B, MFSD12, FZR1, DOHH, NFIC, PLPP2, TLE5, GNA11, S1PR4, NCLN, CELF5, HSD11B1L, MICOS13, gga-mir-1774, FSD1, YJU2, gga-mir-6593, ZBTB7A, PIAS4
28	GGaluGA001587	1341511	5.627e-08	BW42		TBXA2R, GIPC3, HMG20B, MFSD12, FZR1, DOHH, NFIC, PLPP2, TLE5, GNA11, S1PR4, NCLN, CELF5, HSD11B1L, MICOS13, gga-mir-1774, FSD1, YJU2, gga-mir-6593, ZBTB7A, PIAS4
28	GGaluGA001587	1341511	2.141e-08	ADBWG		TBXA2R, GIPC3, HMG20B, MFSD12, FZR1, DOHH, NFIC, PLPP2, TLE5, GNA11, S1PR4, NCLN, CELF5, HSD11B1L, MICOS13, gga-mir-1774, FSD1, YJU2, gga-mir-6593, ZBTB7A, PIAS4
28	Gga_rs14306045	2631514	5.2e-08	BW42	HDGFRP2	TCF3, UQCR11, MBD3, MEX3D, MIER2, SH3GL1, CHAF1A, UBXN6, HDGFRP2, PLIN4, SEMA6B, ANKRD24, SIRT6, CREB3L3, MAP2K2, C2CD4C, TPGS1, CDC34, BSG, HCN2, POLRMT, FGF22, RNF126
28	Gga_rs14306045	2631514	5.997e-08	ADBWG	HDGFRP2	TCF3, UQCR11, MBD3, MEX3D, MIER2, SH3GL1, CHAF1A, UBXN6, HDGFRP2, PLIN4, SEMA6B, ANKRD24, SIRT6, CREB3L3, MAP2K2, C2CD4C, TPGS1, CDC34, BSG, HCN2, POLRMT, FGF22, RNF126
28	Gga_rs15244976	560098	3.794e-08	ADBWG		GATAD2A, MAU2, SUGP1, TM6SF2, HAPLN4, NCAN, NR2C2AP, RFXANK, FBN3, BORCS8, gga-mir-1621, gga-mir-9-1, TMEM161A, SLC25A42, ARMC6, SUGP2, DDX49, COPE, CERS1, GDF3, UPF1, CRTC1, KLHL26, TMEM59L, CRLF1, UBA52, KXD1, FKBP8, ELL, gga-mir-12258, ISYNA1, SSBP4, PGPEP1, LSM4, JUND, RAB3A, MPV17L2, IFI30, MAST3, ARRDC2, PEX11G, ARHGEF18, INSR, USE1, MYO9B, HAUS8, CPAMD8, F2RL3, SIN3B, TMEM38A, gga-mir-6693…
