# Supplementary material for: Genome-Wide Association Study Reveals the Genetic Architecture of Growth and Meat Production Traits in a Chicken F2 Resource Population
Source: Genes (Basel). 2024 Sep 25;15(10):1246. doi: 10.3390/genes15101246 (PMC11507135; doi:10.3390/genes15101246)
Supplement: Supplementary file 1 [file genes-15-01246-s001.zip › genes-3211553-supplementary/genes-3211553-supplementary/genes-3211553-Supplementary Table S2.xlsx]

## Sheet: SNP_list
Supplementary Table S2:
Table S2: Gene ontology (GO) term enrichment analysis at the positions of the determined SNPs in F2 roosters of the resource population
Chromosome	SNP	BP	Trait	Gene name	Source of gene name	Gene synonym	GO term accession	GO term name	GO term definition	GO term evidence code	GO domain	SNP type	Variant ID
1	GGaluGA000910	6960396	ADBWG	CAMK1D	HGNC Symbol		GO:0006468	protein phosphorylation	The process of introducing a phosphate group on to a protein.	IEA	biological_process	intron variant	rs315536234
					HGNC Symbol		GO:0010976	positive regulation of neuron projection development	Any process that increases the rate, frequency or extent of neuron projection development. Neuron projection development is the process whose specific outcome is the progression of a neuron projection over time, from its formation to the mature structure. A neuron projection is any process extending from a neural cell, such as axons or dendrites (collectively called neurites).	IMP	biological_process
					HGNC Symbol		GO:0043066	negative regulation of apoptotic process	Any process that stops, prevents, or reduces the frequency, rate or extent of cell death by apoptotic process.	IDA	biological_process
					HGNC Symbol		GO:0090023	positive regulation of neutrophil chemotaxis	Any process that increases the frequency, rate, or extent of neutrophil chemotaxis. Neutrophil chemotaxis is the directed movement of a neutrophil cell, the most numerous polymorphonuclear leukocyte found in the blood, in response to an external stimulus, usually an infection or wounding.	IMP	biological_process
					HGNC Symbol		GO:0043065	positive regulation of apoptotic process	Any process that activates or increases the frequency, rate or extent of cell death by apoptotic process.	IDA	biological_process
					HGNC Symbol		GO:0050766	positive regulation of phagocytosis	Any process that activates or increases the frequency, rate or extent of phagocytosis.	IMP	biological_process
					HGNC Symbol		GO:0050773	regulation of dendrite development	Any process that modulates the frequency, rate or extent of dendrite development.	IMP	biological_process
					HGNC Symbol		GO:0060267	positive regulation of respiratory burst	Any process that increases the rate frequency or extent of a phase of elevated metabolic activity, during which oxygen consumption increases; this leads to the production, by an NADH dependent system, of hydrogen peroxide (H2O2), superoxide anions and hydroxyl radicals.	IMP	biological_process
					HGNC Symbol		GO:0071622	regulation of granulocyte chemotaxis	Any process that modulates the rate, frequency or extent of granulocyte chemotaxis. Granulocyte chemotaxis is the movement of a granulocyte in response to an external stimulus.	IMP	biological_process
					HGNC Symbol		GO:0005634	nucleus	A membrane-bounded organelle of eukaryotic cells in which chromosomes are housed and replicated. In most cells, the nucleus contains all of the cell's chromosomes except the organellar chromosomes, and is the site of RNA synthesis and processing. In some species, or in specialized cell types, RNA metabolism or DNA replication may be absent.	IDA	cellular_component
					HGNC Symbol		GO:0005737	cytoplasm	The contents of a cell excluding the plasma membrane and nucleus, but including other subcellular structures.	IDA	cellular_component
					HGNC Symbol		GO:0005524	ATP binding	Binding to ATP, adenosine 5'-triphosphate, a universally important coenzyme and enzyme regulator.	IEA	molecular_function
					HGNC Symbol		GO:0004672	protein kinase activity	Catalysis of the phosphorylation of an amino acid residue in a protein, usually according to the reaction: a protein + ATP = a phosphoprotein + ADP.	IEA	molecular_function
					HGNC Symbol		GO:0004683	calmodulin-dependent protein kinase activity	Calmodulin-dependent catalysis of the reactions: ATP + a protein serine = ADP + protein serine phosphate; and ATP + a protein threonine = ADP + protein threonine phosphate.	IDA	molecular_function
1	Gga_rs14800862	24842665	DCW	WNT2	UniProtKB Gene Name		GO:0007275	multicellular organism development	The biological process whose specific outcome is the progression of a multicellular organism over time from an initial condition (e.g. a zygote or a young adult) to a later condition (e.g. a multicellular animal or an aged adult).	IEA	biological_process	intron variant	rs14800862
					UniProtKB Gene Name		GO:0016055	Wnt signaling pathway	The series of molecular signals initiated by binding of a Wnt protein to a frizzled family receptor on the surface of the target cell and ending with a change in cell state.	IEA	biological_process
					UniProtKB Gene Name		GO:0002053	positive regulation of mesenchymal cell proliferation	The process of activating or increasing the rate or extent of mesenchymal cell proliferation. Mesenchymal cells are loosely organized embryonic cells.	IEA	biological_process
					UniProtKB Gene Name		GO:0007267	cell-cell signaling	Any process that mediates the transfer of information from one cell to another. This process includes signal transduction in the receiving cell and, where applicable, release of a ligand and any processes that actively facilitate its transport and presentation to the receiving cell. Examples include signaling via soluble ligands, via cell adhesion molecules and via gap junctions.	IEA	biological_process
					UniProtKB Gene Name		GO:0008284	positive regulation of cell population proliferation	Any process that activates or increases the rate or extent of cell proliferation.	IEA	biological_process
					UniProtKB Gene Name		GO:0010463	mesenchymal cell proliferation	The multiplication or reproduction of cells, resulting in the expansion of a mesenchymal cell population. A mesenchymal cell is a cell that normally gives rise to other cells that are organized as three-dimensional masses, rather than sheets.	IEA	biological_process
					UniProtKB Gene Name		GO:0030182	neuron differentiation	The process in which a relatively unspecialized cell acquires specialized features of a neuron.	IBA	biological_process
					UniProtKB Gene Name		GO:0033278	cell proliferation in midbrain	The multiplication or reproduction of cells, resulting in the expansion of a cell population in the midbrain.	IEA	biological_process
					UniProtKB Gene Name		GO:0045165	cell fate commitment	The commitment of cells to specific cell fates and their capacity to differentiate into particular kinds of cells. Positional information is established through protein signals that emanate from a localized source within a cell (the initial one-cell zygote) or within a developmental field.	IBA	biological_process
					UniProtKB Gene Name		GO:0045944	positive regulation of transcription by RNA polymerase II	Any process that activates or increases the frequency, rate or extent of transcription from an RNA polymerase II promoter.	IEA	biological_process
					UniProtKB Gene Name		GO:0048146	positive regulation of fibroblast proliferation	Any process that activates or increases the frequency, rate or extent of multiplication or reproduction of fibroblast cells.	IEA	biological_process
					UniProtKB Gene Name		GO:0050673	epithelial cell proliferation	The multiplication or reproduction of epithelial cells, resulting in the expansion of a cell population. Epithelial cells make up the epithelium, the covering of internal and external surfaces of the body, including the lining of vessels and other small cavities. It consists of cells joined by small amounts of cementing substances.	IEA	biological_process
					UniProtKB Gene Name		GO:0050679	positive regulation of epithelial cell proliferation	Any process that activates or increases the rate or extent of epithelial cell proliferation.	IEA	biological_process
					UniProtKB Gene Name		GO:0050769	positive regulation of neurogenesis	Any process that activates or increases the frequency, rate or extent of neurogenesis, the generation of cells within the nervous system.	IEA	biological_process
					UniProtKB Gene Name		GO:0055009	atrial cardiac muscle tissue morphogenesis	The process in which the anatomical structure of cardiac atrium muscle is generated and organized.	IEA	biological_process
					UniProtKB Gene Name		GO:0060038	cardiac muscle cell proliferation	The expansion of a cardiac muscle cell population by cell division.	IEA	biological_process
					UniProtKB Gene Name		GO:0060045	positive regulation of cardiac muscle cell proliferation	Any process that activates or increases the frequency, rate or extent of cardiac muscle cell proliferation.	IEA	biological_process
					UniProtKB Gene Name		GO:0060070	canonical Wnt signaling pathway	The series of molecular signals initiated by binding of a Wnt protein to a frizzled family receptor on the surface of the target cell, followed by propagation of the signal via beta-catenin, and ending with a change in transcription of target genes. In this pathway, the activated receptor signals via downstream effectors that result in the inhibition of beta-catenin phosphorylation, thereby preve…	IEA	biological_process
					UniProtKB Gene Name		GO:0060070	canonical Wnt signaling pathway	The series of molecular signals initiated by binding of a Wnt protein to a frizzled family receptor on the surface of the target cell, followed by propagation of the signal via beta-catenin, and ending with a change in transcription of target genes. In this pathway, the activated receptor signals via downstream effectors that result in the inhibition of beta-catenin phosphorylation, thereby preve…	IBA	biological_process
					UniProtKB Gene Name		GO:0060317	cardiac epithelial to mesenchymal transition	A transition where a cardiac epithelial cell loses apical/basolateral polarity, severs intercellular adhesive junctions, degrades basement membrane components and becomes a migratory mesenchymal cell.	IEA	biological_process
					UniProtKB Gene Name		GO:0060492	lung induction	The close range interaction of two or more cells or tissues that causes the cells of the foregut to change their fates and specify the development of the lung.	IEA	biological_process
					UniProtKB Gene Name		GO:0060501	positive regulation of epithelial cell proliferation involved in lung morphogenesis	Any process that increases the rate or frequency of epithelial cell proliferation that results in the lung attaining its shape.	IEA	biological_process
					UniProtKB Gene Name		GO:0060502	epithelial cell proliferation involved in lung morphogenesis	The multiplication or reproduction of epithelial cells, resulting in the expansion of a cell population that contributes to the shaping of the lung.	IEA	biological_process
					UniProtKB Gene Name		GO:0071560	cellular response to transforming growth factor beta stimulus	Any process that results in a change in state or activity of a cell (in terms of movement, secretion, enzyme production, gene expression, etc.) as a result of a transforming growth factor beta stimulus.	IEA	biological_process
					UniProtKB Gene Name		GO:1904948	midbrain dopaminergic neuron differentiation	The process in which a relatively unspecialized cell acquires the specialized features of a midbrain dopaminergic neuron.	IEA	biological_process
					UniProtKB Gene Name		GO:0048731	system development	The process whose specific outcome is the progression of an organismal system over time, from its formation to the mature structure. A system is a regularly interacting or interdependent group of organs or tissues that work together to carry out a given biological process.	IEA	biological_process
					UniProtKB Gene Name		GO:0005576	extracellular region	The space external to the outermost structure of a cell. For cells without external protective or external encapsulating structures this refers to space outside of the plasma membrane. This term covers the host cell environment outside an intracellular parasite.	IEA	cellular_component
					UniProtKB Gene Name		GO:0005615	extracellular space	That part of a multicellular organism outside the cells proper, usually taken to be outside the plasma membranes, and occupied by fluid.	IBA	cellular_component
					UniProtKB Gene Name		GO:0005737	cytoplasm	The contents of a cell excluding the plasma membrane and nucleus, but including other subcellular structures.	IEA	cellular_component
					UniProtKB Gene Name		GO:0062023	collagen-containing extracellular matrix	An extracellular matrix consisting mainly of proteins (especially collagen) and glycosaminoglycans (mostly as proteoglycans) that provides not only essential physical scaffolding for the cellular constituents but can also initiate crucial biochemical and biomechanical cues required for tissue morphogenesis, differentiation and homeostasis. The components are secreted by cells in the vicinity and …	IEA	cellular_component
					UniProtKB Gene Name		GO:0005102	signaling receptor binding	Binding to one or more specific sites on a receptor molecule, a macromolecule that undergoes combination with a hormone, neurotransmitter, drug or intracellular messenger to initiate a change in cell function.	IEA	molecular_function
					UniProtKB Gene Name		GO:0005109	frizzled binding	Binding to a frizzled (fz) receptor.	IEA	molecular_function
					UniProtKB Gene Name		GO:0005109	frizzled binding	Binding to a frizzled (fz) receptor.	IBA	molecular_function
					UniProtKB Gene Name		GO:0005125	cytokine activity	The activity of a soluble extracellular gene product that interacts with a receptor to effect a change in the activity of the receptor to control the survival, growth, differentiation and effector function of tissues and cells.	IEA	molecular_function
					UniProtKB Gene Name		GO:0005125	cytokine activity	The activity of a soluble extracellular gene product that interacts with a receptor to effect a change in the activity of the receptor to control the survival, growth, differentiation and effector function of tissues and cells.	IBA	molecular_function
					UniProtKB Gene Name		GO:0048018	receptor ligand activity	The activity of a gene product that interacts with a receptor to effect a change in the activity of the receptor. Ligands may be produced by the same, or different, cell that expresses the receptor. Ligands may diffuse extracellularly from their point of origin to the receiving cell, or remain attached to an adjacent cell surface (e.g. Notch ligands).	IEA	molecular_function
1	Gga_rs13748357	29062255	BW63	CNTN1	NCBI gene (formerly Entrezgene)	contactin-1	GO:0042552	myelination	The process in which myelin sheaths are formed and maintained around neurons. Oligodendrocytes in the brain and spinal cord and Schwann cells in the peripheral nervous system wrap axons with compact layers of their plasma membrane. Adjacent myelin segments are separated by a non-myelinated stretch of axon called a node of Ranvier.	IMP	biological_process	intron variant	rs13748357
					NCBI gene (formerly Entrezgene)	contactin-1	GO:0010628	positive regulation of gene expression	Any process that increases the frequency, rate or extent of gene expression. Gene expression is the process in which a gene's coding sequence is converted into a mature gene product (protein or RNA).	IMP	biological_process
					NCBI gene (formerly Entrezgene)	contactin-1	GO:0021549	cerebellum development	The process whose specific outcome is the progression of the cerebellum over time, from its formation to the mature structure. The cerebellum is the portion of the brain in the back of the head between the cerebrum and the pons. In mice, the cerebellum controls balance for walking and standing, modulates the force and range of movement and is involved in the learning of motor skills.	IMP	biological_process
					NCBI gene (formerly Entrezgene)	contactin-1	GO:0010467	gene expression	The process in which a gene's sequence is converted into a mature gene product (protein or RNA). This includes the production of an RNA transcript and its processing, translation and maturation for protein-coding genes.	IMP	biological_process
					NCBI gene (formerly Entrezgene)	contactin-1	GO:0007626	locomotory behavior	The specific movement from place to place of an organism in response to external or internal stimuli. Locomotion of a whole organism in a manner dependent upon some combination of that organism's internal state and external conditions.	IMP	biological_process
					NCBI gene (formerly Entrezgene)	contactin-1	GO:0010765	positive regulation of sodium ion transport	Any process that increases the frequency, rate or extent of the directed movement of sodium ions (Na+) into, out of or within a cell, or between cells, by means of some agent such as a transporter or pore.	IMP	biological_process
					NCBI gene (formerly Entrezgene)	contactin-1	GO:0010976	positive regulation of neuron projection development	Any process that increases the rate, frequency or extent of neuron projection development. Neuron projection development is the process whose specific outcome is the progression of a neuron projection over time, from its formation to the mature structure. A neuron projection is any process extending from a neural cell, such as axons or dendrites (collectively called neurites).	IGI	biological_process
					NCBI gene (formerly Entrezgene)	contactin-1	GO:0031175	neuron projection development	The process whose specific outcome is the progression of a neuron projection over time, from its formation to the mature structure. A neuron projection is any process extending from a neural cell, such as axons or dendrites (collectively called neurites).	IGI	biological_process
					NCBI gene (formerly Entrezgene)	contactin-1	GO:0032289	central nervous system myelin formation	The process in which the wraps of cell membrane that constitute myelin are laid down around an axon by an oligodendrocyte in the central nervous system.	IGI	biological_process
					NCBI gene (formerly Entrezgene)	F11	GO:0042552	myelination	The process in which myelin sheaths are formed and maintained around neurons. Oligodendrocytes in the brain and spinal cord and Schwann cells in the peripheral nervous system wrap axons with compact layers of their plasma membrane. Adjacent myelin segments are separated by a non-myelinated stretch of axon called a node of Ranvier.	IMP	biological_process
					NCBI gene (formerly Entrezgene)	F11	GO:0010628	positive regulation of gene expression	Any process that increases the frequency, rate or extent of gene expression. Gene expression is the process in which a gene's coding sequence is converted into a mature gene product (protein or RNA).	IMP	biological_process
					NCBI gene (formerly Entrezgene)	F11	GO:0021549	cerebellum development	The process whose specific outcome is the progression of the cerebellum over time, from its formation to the mature structure. The cerebellum is the portion of the brain in the back of the head between the cerebrum and the pons. In mice, the cerebellum controls balance for walking and standing, modulates the force and range of movement and is involved in the learning of motor skills.	IMP	biological_process
					NCBI gene (formerly Entrezgene)	F11	GO:0010467	gene expression	The process in which a gene's sequence is converted into a mature gene product (protein or RNA). This includes the production of an RNA transcript and its processing, translation and maturation for protein-coding genes.	IMP	biological_process
					NCBI gene (formerly Entrezgene)	F11	GO:0007626	locomotory behavior	The specific movement from place to place of an organism in response to external or internal stimuli. Locomotion of a whole organism in a manner dependent upon some combination of that organism's internal state and external conditions.	IMP	biological_process
					NCBI gene (formerly Entrezgene)	F11	GO:0010765	positive regulation of sodium ion transport	Any process that increases the frequency, rate or extent of the directed movement of sodium ions (Na+) into, out of or within a cell, or between cells, by means of some agent such as a transporter or pore.	IMP	biological_process
					NCBI gene (formerly Entrezgene)	F11	GO:0010976	positive regulation of neuron projection development	Any process that increases the rate, frequency or extent of neuron projection development. Neuron projection development is the process whose specific outcome is the progression of a neuron projection over time, from its formation to the mature structure. A neuron projection is any process extending from a neural cell, such as axons or dendrites (collectively called neurites).	IGI	biological_process
					NCBI gene (formerly Entrezgene)	F11	GO:0031175	neuron projection development	The process whose specific outcome is the progression of a neuron projection over time, from its formation to the mature structure. A neuron projection is any process extending from a neural cell, such as axons or dendrites (collectively called neurites).	IGI	biological_process
					NCBI gene (formerly Entrezgene)	F11	GO:0032289	central nervous system myelin formation	The process in which the wraps of cell membrane that constitute myelin are laid down around an axon by an oligodendrocyte in the central nervous system.	IGI	biological_process
					NCBI gene (formerly Entrezgene)	contactin-1	GO:0042734	presynaptic membrane	A specialized area of membrane of the axon terminal that faces the plasma membrane of the neuron or muscle fiber with which the axon terminal establishes a synaptic junction; many synaptic junctions exhibit structural presynaptic characteristics, such as conical, electron-dense internal protrusions, that distinguish it from the remainder of the axon plasma membrane.	IDA	cellular_component
					NCBI gene (formerly Entrezgene)	contactin-1	GO:0045211	postsynaptic membrane	A specialized area of membrane facing the presynaptic membrane on the tip of the nerve ending and separated from it by a minute cleft (the synaptic cleft). Neurotransmitters cross the synaptic cleft and transmit the signal to the postsynaptic membrane.	IDA	cellular_component
					NCBI gene (formerly Entrezgene)	F11	GO:0042734	presynaptic membrane	A specialized area of membrane of the axon terminal that faces the plasma membrane of the neuron or muscle fiber with which the axon terminal establishes a synaptic junction; many synaptic junctions exhibit structural presynaptic characteristics, such as conical, electron-dense internal protrusions, that distinguish it from the remainder of the axon plasma membrane.	IDA	cellular_component
					NCBI gene (formerly Entrezgene)	F11	GO:0045211	postsynaptic membrane	A specialized area of membrane facing the presynaptic membrane on the tip of the nerve ending and separated from it by a minute cleft (the synaptic cleft). Neurotransmitters cross the synaptic cleft and transmit the signal to the postsynaptic membrane.	IDA	cellular_component
					NCBI gene (formerly Entrezgene)	contactin-1	GO:0005515	protein binding	Binding to a protein.	IEA	molecular_function
					NCBI gene (formerly Entrezgene)	contactin-1	GO:0030246	carbohydrate binding	Binding to a carbohydrate, which includes monosaccharides, oligosaccharides and polysaccharides as well as substances derived from monosaccharides by reduction of the carbonyl group (alditols), by oxidation of one or more hydroxy groups to afford the corresponding aldehydes, ketones, or carboxylic acids, or by replacement of one or more hydroxy group(s) by a hydrogen atom. Cyclitols are generally…	IDA	molecular_function
					NCBI gene (formerly Entrezgene)	F11	GO:0005515	protein binding	Binding to a protein.	IEA	molecular_function
					NCBI gene (formerly Entrezgene)	F11	GO:0030246	carbohydrate binding	Binding to a carbohydrate, which includes monosaccharides, oligosaccharides and polysaccharides as well as substances derived from monosaccharides by reduction of the carbonyl group (alditols), by oxidation of one or more hydroxy groups to afford the corresponding aldehydes, ketones, or carboxylic acids, or by replacement of one or more hydroxy group(s) by a hydrogen atom. Cyclitols are generally…	IDA	molecular_function
1	GGaluGA057089	176670270	ADBWG	UBL3	NCBI gene (formerly Entrezgene)		GO:0016020	membrane	A lipid bilayer along with all the proteins and protein complexes embedded in it and attached to it.	IEA	cellular_component	intron variant	rs313927704
					NCBI gene (formerly Entrezgene)		GO:0005886	plasma membrane	The membrane surrounding a cell that separates the cell from its external environment. It consists of a phospholipid bilayer and associated proteins.	IEA	cellular_component
					NCBI gene (formerly Entrezgene)		GO:0005515	protein binding	Binding to a protein.	IEA	molecular_function
2	Gga_rs14148434	20379369	ADBWG	ITGA8	NCBI gene (formerly Entrezgene)		GO:0007155	cell adhesion	The attachment of a cell, either to another cell or to an underlying substrate such as the extracellular matrix, via cell adhesion molecules.	IEA	biological_process	intron variant	rs14148434
					NCBI gene (formerly Entrezgene)		GO:0001822	kidney development	The process whose specific outcome is the progression of the kidney over time, from its formation to the mature structure. The kidney is an organ that filters the blood and/or excretes the end products of body metabolism in the form of urine.	IMP	biological_process
					NCBI gene (formerly Entrezgene)		GO:0045944	positive regulation of transcription by RNA polymerase II	Any process that activates or increases the frequency, rate or extent of transcription from an RNA polymerase II promoter.	IDA	biological_process
					NCBI gene (formerly Entrezgene)		GO:0034446	substrate adhesion-dependent cell spreading	The morphogenetic process that results in flattening of a cell as a consequence of its adhesion to a substrate.	IMP	biological_process
					NCBI gene (formerly Entrezgene)		GO:0042472	inner ear morphogenesis	The process in which the anatomical structures of the inner ear are generated and organized. The inner ear is the structure in vertebrates that contains the organs of balance and hearing. It consists of soft hollow sensory structures (the membranous labyrinth) containing fluid (endolymph) surrounded by fluid (perilymph) and encased in a bony cavity (the bony labyrinth). It consists of two chamber…	IMP	biological_process
					NCBI gene (formerly Entrezgene)		GO:0030198	extracellular matrix organization	A process that is carried out at the cellular level which results in the assembly, arrangement of constituent parts, or disassembly of an extracellular matrix.	IMP	biological_process
					NCBI gene (formerly Entrezgene)		GO:0007179	transforming growth factor beta receptor signaling pathway	The series of molecular signals initiated by an extracellular ligand binding to a transforming growth factor beta receptor on the surface of a target cell, and ending with the regulation of a downstream cellular process, e.g. transcription.	IMP	biological_process
					NCBI gene (formerly Entrezgene)		GO:0030030	cell projection organization	A process that is carried out at the cellular level which results in the assembly, arrangement of constituent parts, or disassembly of a prolongation or process extending from a cell, e.g. a flagellum or axon.	IMP	biological_process
					NCBI gene (formerly Entrezgene)		GO:0007613	memory	The activities involved in the mental information processing system that receives (registers), modifies, stores, and retrieves informational stimuli. The main stages involved in the formation and retrieval of memory are encoding (processing of received information by acquisition), storage (building a permanent record of received information as a result of consolidation) and retrieval (calling bac…	IMP	biological_process
					NCBI gene (formerly Entrezgene)		GO:0007160	cell-matrix adhesion	The binding of a cell to the extracellular matrix via adhesion molecules.	IMP	biological_process
					NCBI gene (formerly Entrezgene)		GO:0001656	metanephros development	The process whose specific outcome is the progression of the metanephros over time, from its formation to the mature structure. In mammals, the metanephros is the excretory organ of the fetus, which develops into the mature kidney and is formed from the rear portion of the nephrogenic cord. The metanephros is an endocrine and metabolic organ that filters the blood and excretes the end products of…	IMP	biological_process
					NCBI gene (formerly Entrezgene)		GO:0030511	positive regulation of transforming growth factor beta receptor signaling pathway	Any process that activates or increases the frequency, rate or extent of TGF-beta receptor signaling pathway activity.	IMP	biological_process
					NCBI gene (formerly Entrezgene)		GO:0045184	establishment of protein localization	The directed movement of a protein to a specific location.	IMP	biological_process
					NCBI gene (formerly Entrezgene)		GO:0048333	mesodermal cell differentiation	The process in which a relatively unspecialized cell acquires the specialized features of a mesoderm cell.	IEP	biological_process
					NCBI gene (formerly Entrezgene)		GO:0048745	smooth muscle tissue development	The process whose specific outcome is the progression of smooth muscle over time, from its formation to the mature structure.	IMP	biological_process
					NCBI gene (formerly Entrezgene)		GO:0051145	smooth muscle cell differentiation	The process in which a relatively unspecialized cell acquires specialized features of a smooth muscle cell; smooth muscle lacks transverse striations in its constituent fibers and are almost always involuntary.	IDA	biological_process
					NCBI gene (formerly Entrezgene)		GO:0008305	integrin complex	A protein complex that is composed of one alpha subunit and one beta subunit, both of which are members of the integrin superfamily of cell adhesion receptors; the complex spans the plasma membrane and binds to extracellular matrix ligands, cell-surface ligands, and soluble ligands.	IEA	cellular_component
					NCBI gene (formerly Entrezgene)		GO:0005783	endoplasmic reticulum	The irregular network of unit membranes, visible only by electron microscopy, that occurs in the cytoplasm of many eukaryotic cells. The membranes form a complex meshwork of tubular channels, which are often expanded into slitlike cavities called cisternae. The ER takes two forms, rough (or granular), with ribosomes adhering to the outer surface, and smooth (with no ribosomes attached).	IDA	cellular_component
					NCBI gene (formerly Entrezgene)		GO:0009986	cell surface	The external part of the cell wall and/or plasma membrane.	IDA	cellular_component
					NCBI gene (formerly Entrezgene)		GO:0005886	plasma membrane	The membrane surrounding a cell that separates the cell from its external environment. It consists of a phospholipid bilayer and associated proteins.	IDA	cellular_component
					NCBI gene (formerly Entrezgene)		GO:0045177	apical part of cell	The region of a polarized cell that forms a tip or is distal to a base. For example, in a polarized epithelial cell, the apical region has an exposed surface and lies opposite to the basal lamina that separates the epithelium from other tissue.	IDA	cellular_component
2	Gga_rs10731144	22471515	BW63	AKAP9	NCBI gene (formerly Entrezgene)	HYPERION	GO:0007165	signal transduction	The cellular process in which a signal is conveyed to trigger a change in the activity or state of a cell. Signal transduction begins with reception of a signal (e.g. a ligand binding to a receptor or receptor activation by a stimulus such as light), or for signal transduction in the absence of ligand, signal-withdrawal or the activity of a constitutively active receptor. Signal transduction ends…	IEA	biological_process	synonymous variant	rs10731144
					NCBI gene (formerly Entrezgene)	HYPERION	GO:0031116	positive regulation of microtubule polymerization	Any process that activates or increases the frequency, rate or extent of microtubule polymerization.	IMP	biological_process
					NCBI gene (formerly Entrezgene)	HYPERION	GO:0007020	microtubule nucleation	The process in which tubulin alpha-beta heterodimers begin aggregation to form an oligomeric tubulin structure (a microtubule seed). Microtubule nucleation is the initiating step in the formation of a microtubule in the absence of any existing microtubules ('de novo' microtubule formation).	IMP	biological_process
					NCBI gene (formerly Entrezgene)	HYPERION	GO:0060307	regulation of ventricular cardiac muscle cell membrane repolarization	Any process that modulates the establishment or extent of a membrane potential in the polarizing direction towards the resting potential in a ventricular cardiomyocyte.	IMP	biological_process
					NCBI gene (formerly Entrezgene)	HYPERION	GO:0086091	regulation of heart rate by cardiac conduction	A cardiac conduction process that modulates the frequency or rate of heart contraction.	IMP	biological_process
					NCBI gene (formerly Entrezgene)	HYPERION	GO:0033138	positive regulation of peptidyl-serine phosphorylation	Any process that activates or increases the frequency, rate or extent of the phosphorylation of peptidyl-serine.	IMP	biological_process
					NCBI gene (formerly Entrezgene)	HYPERION	GO:1903358	regulation of Golgi organization	Any process that modulates the frequency, rate or extent of Golgi organization.	IDA	biological_process
					NCBI gene (formerly Entrezgene)	HYPERION	GO:0060306	regulation of membrane repolarization	Any process that modulates the establishment or extent of a membrane potential in the polarizing direction towards the resting potential, usually from positive to negative.	IMP	biological_process
					NCBI gene (formerly Entrezgene)	HYPERION	GO:0071320	cellular response to cAMP	Any process that results in a change in state or activity of a cell (in terms of movement, secretion, enzyme production, gene expression, etc.) as a result of a cAMP (cyclic AMP, adenosine 3',5'-cyclophosphate) stimulus.	IMP	biological_process
					NCBI gene (formerly Entrezgene)	HYPERION	GO:0031503	protein-containing complex localization	A localization process that acts on a protein complex; the complex is transported to, or maintained in, a specific location.	IDA	biological_process
					NCBI gene (formerly Entrezgene)	HYPERION	GO:0098909	regulation of cardiac muscle cell action potential involved in regulation of contraction	Any process that modulates the frequency, rate or extent of action potential creation, propagation or termination in a cardiac muscle cell contributing to the regulation of its contraction.	IMP	biological_process
					NCBI gene (formerly Entrezgene)	HYPERION	GO:0051661	maintenance of centrosome location	Any process in which a centrosome is maintained in a specific location within a cell and prevented from moving elsewhere.	IMP	biological_process
					NCBI gene (formerly Entrezgene)	HYPERION	GO:0005794	Golgi apparatus	A membrane-bound cytoplasmic organelle of the endomembrane system that further processes the core oligosaccharides (e.g. N-glycans) added to proteins in the endoplasmic reticulum and packages them into membrane-bound vesicles. The Golgi apparatus operates at the intersection of the secretory, lysosomal, and endocytic pathways.	IDA	cellular_component
					NCBI gene (formerly Entrezgene)	HYPERION	GO:0005795	Golgi stack	The set of thin, flattened membrane-bounded compartments, called cisternae, that form the central portion of the Golgi complex. The stack usually comprises cis, medial, and trans cisternae; the cis- and trans-Golgi networks are not considered part of the stack.	IDA	cellular_component
					NCBI gene (formerly Entrezgene)	HYPERION	GO:0043231	intracellular membrane-bounded organelle	Organized structure of distinctive morphology and function, bounded by a single or double lipid bilayer membrane and occurring within the cell. Includes the nucleus, mitochondria, plastids, vacuoles, and vesicles. Excludes the plasma membrane.	IDA	cellular_component
					NCBI gene (formerly Entrezgene)	HYPERION	GO:0098978	glutamatergic synapse	A synapse that uses glutamate as a neurotransmitter.	IDA	cellular_component
					NCBI gene (formerly Entrezgene)	HYPERION	GO:0005813	centrosome	A structure comprised of a core structure (in most organisms, a pair of centrioles) and peripheral material from which a microtubule-based structure, such as a spindle apparatus, is organized. Centrosomes occur close to the nucleus during interphase in many eukaryotic cells, though in animal cells it changes continually during the cell-division cycle.	IDA	cellular_component
					NCBI gene (formerly Entrezgene)	HYPERION	GO:0008076	voltage-gated potassium channel complex	A protein complex that forms a transmembrane channel through which potassium ions may cross a cell membrane in response to changes in membrane potential.	IDA	cellular_component
					NCBI gene (formerly Entrezgene)	HYPERION	GO:0034705	potassium channel complex	An ion channel complex through which potassium ions pass.	IDA	cellular_component
					NCBI gene (formerly Entrezgene)	HYPERION	GO:0005801	cis-Golgi network	The network of interconnected tubular and cisternal structures located at the convex side of the Golgi apparatus, which abuts the endoplasmic reticulum.	IDA	cellular_component
					NCBI gene (formerly Entrezgene)	HYPERION	GO:0003677	DNA binding	Any molecular function by which a gene product interacts selectively and non-covalently with DNA (deoxyribonucleic acid).	IEA	molecular_function
					NCBI gene (formerly Entrezgene)	HYPERION	GO:0060090	molecular adaptor activity	The binding activity of a molecule that brings together two or more molecules through a selective, non-covalent, often stoichiometric interaction, permitting those molecules to function in a coordinated way.	IEA	molecular_function
					NCBI gene (formerly Entrezgene)	HYPERION	GO:0044325	transmembrane transporter binding	Binding to a transmembrane transporter, a protein or protein complex that enables the transfer of a substance, usually a specific substance or a group of related substances, from one side of a membrane to the other.	IPI	molecular_function
					NCBI gene (formerly Entrezgene)	HYPERION	GO:0060090	molecular adaptor activity	The binding activity of a molecule that brings together two or more molecules through a selective, non-covalent, often stoichiometric interaction, permitting those molecules to function in a coordinated way.	IDA	molecular_function
					NCBI gene (formerly Entrezgene)	HYPERION	GO:0034237	protein kinase A regulatory subunit binding	Binding to one or both of the regulatory subunits of protein kinase A.	IDA	molecular_function
					NCBI gene (formerly Entrezgene)	HYPERION	GO:0015459	potassium channel regulator activity	Binds to and modulates the activity of a potassium channel.	IMP	molecular_function
2	GGaluGA147005	50050862	ADBWG	SUGCT	UniProtKB Gene Name		GO:0005739	mitochondrion	A semiautonomous, self replicating organelle that occurs in varying numbers, shapes, and sizes in the cytoplasm of virtually all eukaryotic cells. It is notably the site of tissue respiration.	IDA	cellular_component	intron variant	rs318133538
					UniProtKB Gene Name		GO:0003824	catalytic activity	Catalysis of a biochemical reaction at physiological temperatures. In biologically catalyzed reactions, the reactants are known as substrates, and the catalysts are naturally occurring macromolecular substances known as enzymes. Enzymes possess specific binding sites for substrates, and are usually composed wholly or largely of protein, but RNA that has catalytic activity (ribozyme) is often also…	IEA	molecular_function
					UniProtKB Gene Name		GO:0047369	succinate-hydroxymethylglutarate CoA-transferase activity	Catalysis of the reaction: (S)-3-hydroxy-3-methylglutarate + succinyl-CoA = 3-hydroxy-3-methyl-glutaryl-CoA + succinate.	IDA	molecular_function
2	Gga_rs14231751	107574785	BW63	MAPRE2	NCBI gene (formerly Entrezgene)		GO:0032014	positive regulation of ARF protein signal transduction	Any process that activates or increases the frequency, rate or extent of ARF protein signal transduction.	IMP	biological_process	intron variant	rs14231751
					NCBI gene (formerly Entrezgene)		GO:0051549	positive regulation of keratinocyte migration	Any process that activates or increases the frequency, rate or extent of keratinocyte migration.	IMP	biological_process
					NCBI gene (formerly Entrezgene)		GO:0120183	positive regulation of focal adhesion disassembly	Any process that activates or increases the frequency, rate or extent of disaggregation of a focal adhesion into its constituent components.	IMP	biological_process
					NCBI gene (formerly Entrezgene)		GO:0015630	microtubule cytoskeleton	The part of the cytoskeleton (the internal framework of a cell) composed of microtubules and associated proteins.	IDA	cellular_component
					NCBI gene (formerly Entrezgene)		GO:0005925	focal adhesion	A cell-substrate junction that anchors the cell to the extracellular matrix and that forms a point of termination of actin filaments. In insects focal adhesion has also been referred to as hemi-adherens junction (HAJ).	IDA	cellular_component
					NCBI gene (formerly Entrezgene)		GO:0005515	protein binding	Binding to a protein.	IEA	molecular_function
					NCBI gene (formerly Entrezgene)		GO:0008017	microtubule binding	Binding to a microtubule, a filament composed of tubulin monomers.	IEA	molecular_function
					NCBI gene (formerly Entrezgene)		GO:0042802	identical protein binding	Binding to an identical protein or proteins.	IPI	molecular_function
					NCBI gene (formerly Entrezgene)		GO:0008017	microtubule binding	Binding to a microtubule, a filament composed of tubulin monomers.	IDA	molecular_function
					NCBI gene (formerly Entrezgene)		GO:0019901	protein kinase binding	Binding to a protein kinase, any enzyme that catalyzes the transfer of a phosphate group, usually from ATP, to a protein substrate.	IPI	molecular_function
					NCBI gene (formerly Entrezgene)		GO:0051010	microtubule plus-end binding	Binding to the plus end of a microtubule.	IDA	molecular_function
2	Gga_rs13793174	108827382	BW63	SNTG1	UniProtKB Gene Name		GO:0005856	cytoskeleton	A cellular structure that forms the internal framework of eukaryotic and prokaryotic cells. The cytoskeleton includes intermediate filaments, microfilaments, microtubules, the microtrabecular lattice, and other structures characterized by a polymeric filamentous nature and long-range order within the cell. The various elements of the cytoskeleton not only serve in the maintenance of cellular shap…	IEA	cellular_component	intron variant	rs13793174
					UniProtKB Gene Name		GO:0016010	dystrophin-associated glycoprotein complex	A multiprotein complex that forms a strong mechanical link between the cytoskeleton and extracellular matrix; typical of, but not confined to, muscle cells. The complex is composed of transmembrane, cytoplasmic, and extracellular proteins, including dystrophin, sarcoglycans, dystroglycan, dystrobrevins, syntrophins, sarcospan, caveolin-3, and NO synthase.	IBA	cellular_component
					UniProtKB Gene Name		GO:0005737	cytoplasm	The contents of a cell excluding the plasma membrane and nucleus, but including other subcellular structures.	IDA	cellular_component
					UniProtKB Gene Name		GO:0032587	ruffle membrane	The portion of the plasma membrane surrounding a ruffle.	IDA	cellular_component
					UniProtKB Gene Name		GO:0005856	cytoskeleton	A cellular structure that forms the internal framework of eukaryotic and prokaryotic cells. The cytoskeleton includes intermediate filaments, microfilaments, microtubules, the microtrabecular lattice, and other structures characterized by a polymeric filamentous nature and long-range order within the cell. The various elements of the cytoskeleton not only serve in the maintenance of cellular shap…	IDA	cellular_component
					UniProtKB Gene Name		GO:0005515	protein binding	Binding to a protein.	IEA	molecular_function
					UniProtKB Gene Name		GO:0005198	structural molecule activity	The action of a molecule that contributes to the structural integrity of a complex.	IEA	molecular_function
2	Gga_rs13778341	113201216	ADBWG	CLVS1	UniProtKB Gene Name		GO:0007040	lysosome organization	A process that is carried out at the cellular level which results in the assembly, arrangement of constituent parts, or disassembly of a lysosome. A lysosome is a cytoplasmic, membrane-bounded organelle that is found in most animal cells and that contains a variety of hydrolases.	IBA	biological_process	intron variant	rs13778341
					UniProtKB Gene Name		GO:0005768	endosome	A vacuole to which materials ingested by endocytosis are delivered.	IDA	cellular_component
					UniProtKB Gene Name		GO:0005768	endosome	A vacuole to which materials ingested by endocytosis are delivered.	IEA	cellular_component
					UniProtKB Gene Name		GO:0010008	endosome membrane	The lipid bilayer surrounding an endosome.	IEA	cellular_component
					UniProtKB Gene Name		GO:0005794	Golgi apparatus	A membrane-bound cytoplasmic organelle of the endomembrane system that further processes the core oligosaccharides (e.g. N-glycans) added to proteins in the endoplasmic reticulum and packages them into membrane-bound vesicles. The Golgi apparatus operates at the intersection of the secretory, lysosomal, and endocytic pathways.	IEA	cellular_component
					UniProtKB Gene Name		GO:0005768	endosome	A vacuole to which materials ingested by endocytosis are delivered.	IBA	cellular_component
					UniProtKB Gene Name		GO:0031410	cytoplasmic vesicle	A vesicle found in the cytoplasm of a cell.	IEA	cellular_component
					UniProtKB Gene Name		GO:0005802	trans-Golgi network	The network of interconnected tubular and cisternal structures located within the Golgi apparatus on the side distal to the endoplasmic reticulum, from which secretory vesicles emerge. The trans-Golgi network is important in the later stages of protein secretion where it is thought to play a key role in the sorting and targeting of secreted proteins to the correct destination.	IBA	cellular_component
					UniProtKB Gene Name		GO:0030136	clathrin-coated vesicle	A vesicle with a coat formed of clathrin connected to the membrane via one of the clathrin adaptor complexes.	IBA	cellular_component
					UniProtKB Gene Name		GO:0030136	clathrin-coated vesicle	A vesicle with a coat formed of clathrin connected to the membrane via one of the clathrin adaptor complexes.	IEA	cellular_component
					UniProtKB Gene Name		GO:0031901	early endosome membrane	The lipid bilayer surrounding an early endosome.	IEA	cellular_component
					UniProtKB Gene Name		GO:0031982	vesicle	Any small, fluid-filled, spherical organelle enclosed by membrane.	IEA	cellular_component
					UniProtKB Gene Name		GO:0080025	phosphatidylinositol-3,5-bisphosphate binding	Binding to phosphatidylinositol-3,5-bisphosphate, a derivative of phosphatidylinositol in which the inositol ring is phosphorylated at the 3' and 5' positions.	IDA	molecular_function
					UniProtKB Gene Name		GO:1902936	phosphatidylinositol bisphosphate binding	Binding to phosphatidylinositol bisphosphate.	IBA	molecular_function
2	Gga_rs15168561	136710388	BW28	DEPTOR	NCBI gene (formerly Entrezgene)	DEPDC6	GO:0035556	intracellular signal transduction	The process in which a signal is passed on to downstream components within the cell, which become activated themselves to further propagate the signal and finally trigger a change in the function or state of the cell.	IEA	biological_process	intron variant	rs15168561
					NCBI gene (formerly Entrezgene)	DEPDC6	GO:0032007	negative regulation of TOR signaling	Any process that stops, prevents, or reduces the frequency, rate or extent of TOR signaling.	IEA	biological_process
					NCBI gene (formerly Entrezgene)	DEPDC6	GO:0045792	negative regulation of cell size	Any process that reduces cell size.	IEA	biological_process
					NCBI gene (formerly Entrezgene)	DEPDC6	GO:1903940	negative regulation of TORC2 signaling	Any process that stops, prevents or reduces the frequency, rate or extent of TORC2 signaling.	IEA	biological_process
					NCBI gene (formerly Entrezgene)	DEPDC6	GO:1904262	negative regulation of TORC1 signaling	Any process that stops, prevents or reduces the frequency, rate or extent of TORC1 signaling.	IEA	biological_process
					NCBI gene (formerly Entrezgene)	DEPDC6	GO:2001236	regulation of extrinsic apoptotic signaling pathway	Any process that modulates the frequency, rate or extent of extrinsic apoptotic signaling pathway.	IEA	biological_process
					NCBI gene (formerly Entrezgene)	DEPDC6	GO:1904262	negative regulation of TORC1 signaling	Any process that stops, prevents or reduces the frequency, rate or extent of TORC1 signaling.	IBA	biological_process
					NCBI gene (formerly Entrezgene)	DEPDC6	GO:1903940	negative regulation of TORC2 signaling	Any process that stops, prevents or reduces the frequency, rate or extent of TORC2 signaling.	IBA	biological_process
					NCBI gene (formerly Entrezgene)	DEPDC6	GO:0010508	positive regulation of autophagy	Any process that activates, maintains or increases the rate of autophagy. Autophagy is the process in which cells digest parts of their own cytoplasm.	IEA	biological_process
					NCBI gene (formerly Entrezgene)	DEPDC6	GO:0005765	lysosomal membrane	The lipid bilayer surrounding the lysosome and separating its contents from the cell cytoplasm.	IEA	cellular_component
					NCBI gene (formerly Entrezgene)	DEPDC6	GO:0005515	protein binding	Binding to a protein.	IEA	molecular_function
					NCBI gene (formerly Entrezgene)	DEPDC6	GO:0004860	protein kinase inhibitor activity	Binds to and stops, prevents or reduces the activity of a protein kinase.	IEA	molecular_function
					NCBI gene (formerly Entrezgene)	DEPDC6	GO:0030291	protein serine/threonine kinase inhibitor activity	Binds to and stops, prevents or reduces the activity of a protein serine/threonine kinase.	IEA	molecular_function
					NCBI gene (formerly Entrezgene)	DEPDC6	GO:0070300	phosphatidic acid binding	Binding to phosphatidic acid, any of a class of glycerol phosphate in which both the remaining hydroxyl groups of the glycerol moiety are esterified with fatty acids.	IEA	molecular_function
4	Gga_rs15475154	2713521	ADBWG	HTR2C	NCBI gene (formerly Entrezgene)		GO:0007186	G protein-coupled receptor signaling pathway	The series of molecular signals initiated by a ligand binding to its receptor, in which the activated receptor promotes the exchange of GDP for GTP on the alpha-subunit of an associated heterotrimeric G-protein complex. The GTP-bound activated alpha-G-protein then dissociates from the beta- and gamma-subunits to further transmit the signal within the cell. The pathway begins with receptor-ligand …	IEA	biological_process	intron variant	rs15475154
					NCBI gene (formerly Entrezgene)		GO:0007631	feeding behavior	Behavior associated with the intake of food.	IEA	biological_process
					NCBI gene (formerly Entrezgene)		GO:0007626	locomotory behavior	The specific movement from place to place of an organism in response to external or internal stimuli. Locomotion of a whole organism in a manner dependent upon some combination of that organism's internal state and external conditions.	IEA	biological_process
					NCBI gene (formerly Entrezgene)		GO:0007165	signal transduction	The cellular process in which a signal is conveyed to trigger a change in the activity or state of a cell. Signal transduction begins with reception of a signal (e.g. a ligand binding to a receptor or receptor activation by a stimulus such as light), or for signal transduction in the absence of ligand, signal-withdrawal or the activity of a constitutively active receptor. Signal transduction ends…	IEA	biological_process
					NCBI gene (formerly Entrezgene)		GO:0007200	phospholipase C-activating G protein-coupled receptor signaling pathway	A G protein-coupled receptor signaling pathway in which the signal is transmitted via the activation of phospholipase C (PLC) and a subsequent increase in the intracellular concentration of inositol trisphosphate (IP3) and diacylglycerol (DAG).	IBA	biological_process
					NCBI gene (formerly Entrezgene)		GO:0007268	chemical synaptic transmission	The vesicular release of classical neurotransmitter molecules from a presynapse, across a chemical synapse, the subsequent activation of neurotransmitter receptors at the postsynapse of a target cell (neuron, muscle, or secretory cell) and the effects of this activation on the postsynaptic membrane potential and ionic composition of the postsynaptic cytosol. This process encompasses both spontane…	IBA	biological_process
					NCBI gene (formerly Entrezgene)		GO:0007187	G protein-coupled receptor signaling pathway, coupled to cyclic nucleotide second messenger	A G protein-coupled receptor signaling pathway in which the signal is transmitted via the activation or inhibition of a nucleotide cyclase activity and a subsequent change in the concentration of a cyclic nucleotide.	IBA	biological_process
					NCBI gene (formerly Entrezgene)		GO:0007610	behavior	The internally coordinated responses (actions or inactions) of animals (individuals or groups) to internal or external stimuli, via a mechanism that involves nervous system activity.	IEA	biological_process
					NCBI gene (formerly Entrezgene)		GO:0001662	behavioral fear response	An acute behavioral change resulting from a perceived external threat.	IEA	biological_process
					NCBI gene (formerly Entrezgene)		GO:0006874	cellular calcium ion homeostasis	Any process involved in the maintenance of an internal steady state of calcium ions at the level of a cell.	IEA	biological_process
					NCBI gene (formerly Entrezgene)		GO:0007208	phospholipase C-activating serotonin receptor signaling pathway	A phospholipase C-activating receptor G protein-coupled receptor signaling pathway initiated by serotonin binding to its receptor on the surface of a target cell, and ending with the regulation of a downstream cellular process, e.g. transcription.	IEA	biological_process
					NCBI gene (formerly Entrezgene)		GO:0010513	positive regulation of phosphatidylinositol biosynthetic process	Any process that increases the frequency, rate or extent of the chemical reactions and pathways resulting in the formation of phosphatidylinositol.	IEA	biological_process
					NCBI gene (formerly Entrezgene)		GO:0019934	cGMP-mediated signaling	Any intracellular signal transduction in which the signal is passed on within the cell via cyclic GMP (cGMP). Includes production of cGMP, and downstream effectors that further transmit the signal within the cell.	IEA	biological_process
					NCBI gene (formerly Entrezgene)		GO:0031644	regulation of nervous system process	Any process that modulates the frequency, rate or extent of a neurophysiological process, an organ system process carried out by any of the organs or tissues of the nervous system.	IEA	biological_process
					NCBI gene (formerly Entrezgene)		GO:0032098	regulation of appetite	Any process which modulates appetite, the desire or physical craving for food.	IEA	biological_process
					NCBI gene (formerly Entrezgene)		GO:0043397	regulation of corticotropin-releasing hormone secretion	Any process that modulates the frequency, rate or extent of corticotropin-releasing hormone secretion.	IEA	biological_process
					NCBI gene (formerly Entrezgene)		GO:0045600	positive regulation of fat cell differentiation	Any process that activates or increases the frequency, rate or extent of adipocyte differentiation.	IEA	biological_process
					NCBI gene (formerly Entrezgene)		GO:0051209	release of sequestered calcium ion into cytosol	The process in which calcium ions sequestered in the endoplasmic reticulum, Golgi apparatus or mitochondria are released into the cytosolic compartment.	IEA	biological_process
					NCBI gene (formerly Entrezgene)		GO:0051209	release of sequestered calcium ion into cytosol	The process in which calcium ions sequestered in the endoplasmic reticulum, Golgi apparatus or mitochondria are released into the cytosolic compartment.	IBA	biological_process
					NCBI gene (formerly Entrezgene)		GO:0070374	positive regulation of ERK1 and ERK2 cascade	Any process that activates or increases the frequency, rate or extent of signal transduction mediated by the ERK1 and ERK2 cascade.	IEA	biological_process
					NCBI gene (formerly Entrezgene)		GO:0098664	G protein-coupled serotonin receptor signaling pathway	The series of molecular signals generated as a consequence of a G protein-coupled serotonin receptor binding to one of its physiological ligands.	IEA	biological_process
					NCBI gene (formerly Entrezgene)		GO:0007200	phospholipase C-activating G protein-coupled receptor signaling pathway	A G protein-coupled receptor signaling pathway in which the signal is transmitted via the activation of phospholipase C (PLC) and a subsequent increase in the intracellular concentration of inositol trisphosphate (IP3) and diacylglycerol (DAG).	IEA	biological_process
					NCBI gene (formerly Entrezgene)		GO:0050850	positive regulation of calcium-mediated signaling	Any process that activates or increases the frequency, rate or extent of calcium-mediated signaling.	IEA	biological_process
					NCBI gene (formerly Entrezgene)		GO:0005886	plasma membrane	The membrane surrounding a cell that separates the cell from its external environment. It consists of a phospholipid bilayer and associated proteins.	IEA	cellular_component
					NCBI gene (formerly Entrezgene)		GO:0016020	membrane	A lipid bilayer along with all the proteins and protein complexes embedded in it and attached to it.	IEA	cellular_component
					NCBI gene (formerly Entrezgene)		GO:0030425	dendrite	A neuron projection that has a short, tapering, morphology. Dendrites receive and integrate signals from other neurons or from sensory stimuli, and conduct nerve impulses towards the axon or the cell body. In most neurons, the impulse is conveyed from dendrites to axon via the cell body, but in some types of unipolar neuron, the impulse does not travel via the cell body.	IBA	cellular_component
					NCBI gene (formerly Entrezgene)		GO:0045202	synapse	The junction between an axon of one neuron and a dendrite of another neuron, a muscle fiber or a glial cell. As the axon approaches the synapse it enlarges into a specialized structure, the presynaptic terminal bouton, which contains mitochondria and synaptic vesicles. At the tip of the terminal bouton is the presynaptic membrane; facing it, and separated from it by a minute cleft (the synaptic c…	IEA	cellular_component
					NCBI gene (formerly Entrezgene)		GO:0098666	G protein-coupled serotonin receptor complex	A protein complex that is capable of G protein-coupled serotonin receptor activity.	IEA	cellular_component
					NCBI gene (formerly Entrezgene)		GO:0004930	G protein-coupled receptor activity	Combining with an extracellular signal and transmitting the signal across the membrane by activating an associated G-protein; promotes the exchange of GDP for GTP on the alpha subunit of a heterotrimeric G-protein complex.	IEA	molecular_function
					NCBI gene (formerly Entrezgene)		GO:0004993	G protein-coupled serotonin receptor activity	Combining with the biogenic amine serotonin and transmitting the signal across the membrane by activating an associated G-protein. Serotonin (5-hydroxytryptamine) is a neurotransmitter and hormone found in vertebrates and invertebrates.	IEA	molecular_function
					NCBI gene (formerly Entrezgene)		GO:0030594	neurotransmitter receptor activity	Combining with a neurotransmitter and transmitting the signal to initiate a change in cell activity.	IBA	molecular_function
					NCBI gene (formerly Entrezgene)		GO:0004993	G protein-coupled serotonin receptor activity	Combining with the biogenic amine serotonin and transmitting the signal across the membrane by activating an associated G-protein. Serotonin (5-hydroxytryptamine) is a neurotransmitter and hormone found in vertebrates and invertebrates.	IBA	molecular_function
					NCBI gene (formerly Entrezgene)		GO:0001587	Gq/11-coupled serotonin receptor activity	Combining with serotonin and transmitting the signal across the membrane by activation of the Gq/11 subunit of an associated cytoplasmic heterotrimeric G protein complex. The Gq/11 subunit subsequently activates phospholipase C and results in an increase in inositol triphosphate (IP3) levels.	IEA	molecular_function
					NCBI gene (formerly Entrezgene)		GO:0042802	identical protein binding	Binding to an identical protein or proteins.	IEA	molecular_function
					NCBI gene (formerly Entrezgene)		GO:0051378	serotonin binding	Binding to serotonin (5-hydroxytryptamine), a monoamine neurotransmitter occurring in the peripheral and central nervous systems, also having hormonal properties.	IEA	molecular_function
					NCBI gene (formerly Entrezgene)		GO:0071886	1-(4-iodo-2,5-dimethoxyphenyl)propan-2-amine binding	Binding to the amine 1-(4-iodo-2,5-dimethoxyphenyl)propan-2-amine, a serotonin receptor agonist that can act as a psychedelic drug.	IEA	molecular_function
4	Gga_rs13516467	38746248	BW63	PPA2	HGNC Symbol		GO:0006796	phosphate-containing compound metabolic process	The chemical reactions and pathways involving the phosphate group, the anion or salt of any phosphoric acid.	IEA	biological_process	intron variant	rs13516467
					HGNC Symbol		GO:0051881	regulation of mitochondrial membrane potential	Any process that modulates the establishment or extent of the mitochondrial membrane potential, the electric potential existing across the mitochondrial membrane arising from charges in the membrane itself and from the charges present in the media on either side of the membrane.	IMP	biological_process
					HGNC Symbol		GO:0071344	diphosphate metabolic process	The chemical reactions and pathways involving diphosphate, the anion or salt of diphosphoric acid.	IMP	biological_process
					HGNC Symbol		GO:0005737	cytoplasm	The contents of a cell excluding the plasma membrane and nucleus, but including other subcellular structures.	IEA	cellular_component
					HGNC Symbol		GO:0005739	mitochondrion	A semiautonomous, self replicating organelle that occurs in varying numbers, shapes, and sizes in the cytoplasm of virtually all eukaryotic cells. It is notably the site of tissue respiration.	IDA	cellular_component
					HGNC Symbol		GO:0045202	synapse	The junction between an axon of one neuron and a dendrite of another neuron, a muscle fiber or a glial cell. As the axon approaches the synapse it enlarges into a specialized structure, the presynaptic terminal bouton, which contains mitochondria and synaptic vesicles. At the tip of the terminal bouton is the presynaptic membrane; facing it, and separated from it by a minute cleft (the synaptic c…	IDA	cellular_component
					HGNC Symbol		GO:0000287	magnesium ion binding	Binding to a magnesium (Mg) ion.	IEA	molecular_function
					HGNC Symbol		GO:0004427	inorganic diphosphate phosphatase activity	Catalysis of the reaction: diphosphate + H2O = H+ + 2 phosphate.	IEA	molecular_function
					HGNC Symbol		GO:0004427	inorganic diphosphate phosphatase activity	Catalysis of the reaction: diphosphate + H2O = H+ + 2 phosphate.	IDA	molecular_function
					HGNC Symbol		GO:0004722	protein serine/threonine phosphatase activity	Catalysis of the reaction: protein serine phosphate + H2O = protein serine + phosphate, and protein threonine phosphate + H2O = protein threonine + phosphate.	IDA	molecular_function
4	GGaluGA266058	76258758	BW63	LDB2	NCBI gene (formerly Entrezgene)	CLIM-1	GO:0030334	regulation of cell migration	Any process that modulates the frequency, rate or extent of cell migration.	IMP	biological_process	intron variant	rs313079130
					NCBI gene (formerly Entrezgene)	CLIM-1	GO:0045944	positive regulation of transcription by RNA polymerase II	Any process that activates or increases the frequency, rate or extent of transcription from an RNA polymerase II promoter.	IGI	biological_process
					NCBI gene (formerly Entrezgene)	CLIM-1	GO:0035019	somatic stem cell population maintenance	Any process by which an organism retains a population of somatic stem cells, undifferentiated cells in the embryo or adult which can undergo unlimited division and give rise to cell types of the body other than those of the germ-line.	IGI	biological_process
					NCBI gene (formerly Entrezgene)	CLIM-1	GO:0001942	hair follicle development	The process whose specific outcome is the progression of the hair follicle over time, from its formation to the mature structure. A hair follicle is a tube-like opening in the epidermis where the hair shaft develops and into which the sebaceous glands open.	IGI	biological_process
					NCBI gene (formerly Entrezgene)	CLIM-1	GO:0010669	epithelial structure maintenance	A tissue homeostatic process required for the maintenance of epithelial structure.	IGI	biological_process
					NCBI gene (formerly Entrezgene)	CLIM-1	GO:0044085	cellular component biogenesis	A process that results in the biosynthesis of constituent macromolecules, assembly, and arrangement of constituent parts of a cellular component. Includes biosynthesis of constituent macromolecules, and those macromolecular modifications that are involved in synthesis or assembly of the cellular component.	IGI	biological_process
					NCBI gene (formerly Entrezgene)	CLIM-1	GO:0044089	positive regulation of cellular component biogenesis	Any process that activates or increases the frequency, rate or extent of cellular component biogenesis, a process that results in the biosynthesis of constituent macromolecules, assembly, and arrangement of constituent parts of a cellular component.	IGI	biological_process
					NCBI gene (formerly Entrezgene)	CLIM-1	GO:0005634	nucleus	A membrane-bounded organelle of eukaryotic cells in which chromosomes are housed and replicated. In most cells, the nucleus contains all of the cell's chromosomes except the organellar chromosomes, and is the site of RNA synthesis and processing. In some species, or in specialized cell types, RNA metabolism or DNA replication may be absent.	IDA	cellular_component
					NCBI gene (formerly Entrezgene)	CLIM-1	GO:0005886	plasma membrane	The membrane surrounding a cell that separates the cell from its external environment. It consists of a phospholipid bilayer and associated proteins.	IDA	cellular_component
					NCBI gene (formerly Entrezgene)	CLIM-1	GO:0005654	nucleoplasm	That part of the nuclear content other than the chromosomes or the nucleolus.	IDA	cellular_component
					NCBI gene (formerly Entrezgene)	CLIM-1	GO:0005667	transcription regulator complex	A protein complex that is capable of associating with DNA by direct binding, or via other DNA-binding proteins or complexes, and regulating transcription.	IDA	cellular_component
					NCBI gene (formerly Entrezgene)	CLIM-1	GO:0005730	nucleolus	A small, dense body one or more of which are present in the nucleus of eukaryotic cells. It is rich in RNA and protein, is not bounded by a limiting membrane, and is not seen during mitosis. Its prime function is the transcription of the nucleolar DNA into 45S ribosomal-precursor RNA, the processing of this RNA into 5.8S, 18S, and 28S components of ribosomal RNA, and the association of these comp…	IDA	cellular_component
					NCBI gene (formerly Entrezgene)	CLIM-1	GO:0031252	cell leading edge	The area of a motile cell closest to the direction of movement.	IDA	cellular_component
					NCBI gene (formerly Entrezgene)	CLIM-1	GO:0019899	enzyme binding	Binding to an enzyme, a protein with catalytic activity.	IPI	molecular_function
					NCBI gene (formerly Entrezgene)	CLIM-1
5	Gga_rs16728266	27524855	BW63	MAP3K9	HGNC Symbol		GO:0006468	protein phosphorylation	The process of introducing a phosphate group on to a protein.	IEA	biological_process	intron variant	rs16728266
					HGNC Symbol		GO:0005524	ATP binding	Binding to ATP, adenosine 5'-triphosphate, a universally important coenzyme and enzyme regulator.	IEA	molecular_function
					HGNC Symbol		GO:0005515	protein binding	Binding to a protein.	IEA	molecular_function
					HGNC Symbol		GO:0004672	protein kinase activity	Catalysis of the phosphorylation of an amino acid residue in a protein, usually according to the reaction: a protein + ATP = a phosphoprotein + ADP.	IEA	molecular_function
					HGNC Symbol		GO:0004709	MAP kinase kinase kinase activity	Catalysis of the phosphorylation and activation of a MAP kinase kinase; each MAP kinase kinase can be phosphorylated by any of several MAP kinase kinase kinases.	IEA	molecular_function
					HGNC Symbol		GO:0004674	protein serine/threonine kinase activity	Catalysis of the reactions: ATP + protein serine = ADP + protein serine phosphate, and ATP + protein threonine = ADP + protein threonine phosphate.	IDA	molecular_function
5	GGaluGA001600	31527968	DW	MEIS2	NCBI gene (formerly Entrezgene)	Meis2a.1	GO:0006355	regulation of DNA-templated transcription	Any process that modulates the frequency, rate or extent of cellular DNA-templated transcription.	IEA	biological_process	intron variant	rs314136674
					NCBI gene (formerly Entrezgene)	Meis2a.1	GO:0045944	positive regulation of transcription by RNA polymerase II	Any process that activates or increases the frequency, rate or extent of transcription from an RNA polymerase II promoter.	IDA	biological_process
					NCBI gene (formerly Entrezgene)	Meis2a.1	GO:0001654	eye development	The process whose specific outcome is the progression of the eye over time, from its formation to the mature structure. The eye is the organ of sight.	IGI	biological_process
					NCBI gene (formerly Entrezgene)	Meis2a.1	GO:0110024	positive regulation of cardiac muscle myoblast proliferation	Any process that activates or increases the frequency, rate or extent of cardiac muscle myoblast proliferation.	IDA	biological_process
					NCBI gene (formerly Entrezgene)	Meis2a.1	GO:0008542	visual learning	Any process in an organism in which a change in behavior of an individual occurs in response to repeated exposure to a visual cue.	IMP	biological_process
					NCBI gene (formerly Entrezgene)	Meis2a.1	GO:0045638	negative regulation of myeloid cell differentiation	Any process that stops, prevents, or reduces the frequency, rate or extent of myeloid cell differentiation.	IDA	biological_process
					NCBI gene (formerly Entrezgene)	Meis2a.1	GO:0045931	positive regulation of mitotic cell cycle	Any process that activates or increases the rate or extent of progression through the mitotic cell cycle.	IDA	biological_process
					NCBI gene (formerly Entrezgene)	Meis2a.2	GO:0006355	regulation of DNA-templated transcription	Any process that modulates the frequency, rate or extent of cellular DNA-templated transcription.	IEA	biological_process
					NCBI gene (formerly Entrezgene)	Meis2a.2	GO:0045944	positive regulation of transcription by RNA polymerase II	Any process that activates or increases the frequency, rate or extent of transcription from an RNA polymerase II promoter.	IDA	biological_process
					NCBI gene (formerly Entrezgene)	Meis2a.2	GO:0001654	eye development	The process whose specific outcome is the progression of the eye over time, from its formation to the mature structure. The eye is the organ of sight.	IGI	biological_process
					NCBI gene (formerly Entrezgene)	Meis2a.2	GO:0110024	positive regulation of cardiac muscle myoblast proliferation	Any process that activates or increases the frequency, rate or extent of cardiac muscle myoblast proliferation.	IDA	biological_process
					NCBI gene (formerly Entrezgene)	Meis2a.2	GO:0008542	visual learning	Any process in an organism in which a change in behavior of an individual occurs in response to repeated exposure to a visual cue.	IMP	biological_process
					NCBI gene (formerly Entrezgene)	Meis2a.2	GO:0045638	negative regulation of myeloid cell differentiation	Any process that stops, prevents, or reduces the frequency, rate or extent of myeloid cell differentiation.	IDA	biological_process
					NCBI gene (formerly Entrezgene)	Meis2a.2	GO:0045931	positive regulation of mitotic cell cycle	Any process that activates or increases the rate or extent of progression through the mitotic cell cycle.	IDA	biological_process
					NCBI gene (formerly Entrezgene)	Meis2a.1	GO:0005634	nucleus	A membrane-bounded organelle of eukaryotic cells in which chromosomes are housed and replicated. In most cells, the nucleus contains all of the cell's chromosomes except the organellar chromosomes, and is the site of RNA synthesis and processing. In some species, or in specialized cell types, RNA metabolism or DNA replication may be absent.	IDA	cellular_component
					NCBI gene (formerly Entrezgene)	Meis2a.1	GO:0005634	nucleus	A membrane-bounded organelle of eukaryotic cells in which chromosomes are housed and replicated. In most cells, the nucleus contains all of the cell's chromosomes except the organellar chromosomes, and is the site of RNA synthesis and processing. In some species, or in specialized cell types, RNA metabolism or DNA replication may be absent.	IEA	cellular_component
					NCBI gene (formerly Entrezgene)	Meis2a.2	GO:0005634	nucleus	A membrane-bounded organelle of eukaryotic cells in which chromosomes are housed and replicated. In most cells, the nucleus contains all of the cell's chromosomes except the organellar chromosomes, and is the site of RNA synthesis and processing. In some species, or in specialized cell types, RNA metabolism or DNA replication may be absent.	IDA	cellular_component
					NCBI gene (formerly Entrezgene)	Meis2a.2	GO:0005634	nucleus	A membrane-bounded organelle of eukaryotic cells in which chromosomes are housed and replicated. In most cells, the nucleus contains all of the cell's chromosomes except the organellar chromosomes, and is the site of RNA synthesis and processing. In some species, or in specialized cell types, RNA metabolism or DNA replication may be absent.	IEA	cellular_component
					NCBI gene (formerly Entrezgene)	Meis2a.1	GO:0003677	DNA binding	Any molecular function by which a gene product interacts selectively and non-covalently with DNA (deoxyribonucleic acid).	IEA	molecular_function
					NCBI gene (formerly Entrezgene)	Meis2a.1	GO:0003677	DNA binding	Any molecular function by which a gene product interacts selectively and non-covalently with DNA (deoxyribonucleic acid).	IDA	molecular_function
					NCBI gene (formerly Entrezgene)	Meis2a.1	GO:0001228	DNA-binding transcription activator activity, RNA polymerase II-specific	A DNA-binding transcription factor activity that activates or increases transcription of specific gene sets transcribed by RNA polymerase II.	IDA	molecular_function
					NCBI gene (formerly Entrezgene)	Meis2a.1	GO:0043565	sequence-specific DNA binding	Binding to DNA of a specific nucleotide composition, e.g. GC-rich DNA binding, or with a specific sequence motif or type of DNA e.g. promotor binding or rDNA binding.	IDA	molecular_function
					NCBI gene (formerly Entrezgene)	Meis2a.1	GO:1990837	sequence-specific double-stranded DNA binding	Binding to double-stranded DNA of a specific nucleotide composition, e.g. GC-rich DNA binding, or with a specific sequence motif or type of DNA, e.g. promotor binding or rDNA binding.	IDA	molecular_function
					NCBI gene (formerly Entrezgene)	Meis2a.1	GO:0000978	RNA polymerase II cis-regulatory region sequence-specific DNA binding	Binding to a specific upstream regulatory DNA sequence (transcription factor recognition sequence or binding site) located in cis relative to the transcription start site (i.e., on the same strand of DNA) of a gene transcribed by RNA polymerase II.	IDA	molecular_function
					NCBI gene (formerly Entrezgene)	Meis2a.2	GO:0003677	DNA binding	Any molecular function by which a gene product interacts selectively and non-covalently with DNA (deoxyribonucleic acid).	IEA	molecular_function
					NCBI gene (formerly Entrezgene)	Meis2a.2	GO:0003677	DNA binding	Any molecular function by which a gene product interacts selectively and non-covalently with DNA (deoxyribonucleic acid).	IDA	molecular_function
					NCBI gene (formerly Entrezgene)	Meis2a.2	GO:0001228	DNA-binding transcription activator activity, RNA polymerase II-specific	A DNA-binding transcription factor activity that activates or increases transcription of specific gene sets transcribed by RNA polymerase II.	IDA	molecular_function
					NCBI gene (formerly Entrezgene)	Meis2a.2	GO:0043565	sequence-specific DNA binding	Binding to DNA of a specific nucleotide composition, e.g. GC-rich DNA binding, or with a specific sequence motif or type of DNA e.g. promotor binding or rDNA binding.	IDA	molecular_function
					NCBI gene (formerly Entrezgene)	Meis2a.2	GO:1990837	sequence-specific double-stranded DNA binding	Binding to double-stranded DNA of a specific nucleotide composition, e.g. GC-rich DNA binding, or with a specific sequence motif or type of DNA, e.g. promotor binding or rDNA binding.	IDA	molecular_function
					NCBI gene (formerly Entrezgene)	Meis2a.2	GO:0000978	RNA polymerase II cis-regulatory region sequence-specific DNA binding	Binding to a specific upstream regulatory DNA sequence (transcription factor recognition sequence or binding site) located in cis relative to the transcription start site (i.e., on the same strand of DNA) of a gene transcribed by RNA polymerase II.	IDA	molecular_function
5	Gga_rs16487453	32199679	DW	DPH6	NCBI gene (formerly Entrezgene)	ATPBD4						intron variant	rs16487453
6	GGaluGA296683	8866601	DCW	RTKN2	NCBI gene (formerly Entrezgene)	PLEKHK1	GO:0007165	signal transduction	The cellular process in which a signal is conveyed to trigger a change in the activity or state of a cell. Signal transduction begins with reception of a signal (e.g. a ligand binding to a receptor or receptor activation by a stimulus such as light), or for signal transduction in the absence of ligand, signal-withdrawal or the activity of a constitutively active receptor. Signal transduction ends…	IEA	biological_process	intron variant	rs312692381
					NCBI gene (formerly Entrezgene)	PLEKHK1	GO:0008284	positive regulation of cell population proliferation	Any process that activates or increases the rate or extent of cell proliferation.	IDA	biological_process
					NCBI gene (formerly Entrezgene)	PLEKHK1	GO:0030097	hemopoiesis	The process whose specific outcome is the progression of the myeloid and lymphoid derived organ/tissue systems of the blood and other parts of the body over time, from formation to the mature structure. The site of hemopoiesis is variable during development, but occurs primarily in bone marrow or kidney in many adult vertebrates.	IDA	biological_process
					NCBI gene (formerly Entrezgene)	PLEKHK1	GO:1901224	positive regulation of NIK/NF-kappaB signaling	Any process that activates or increases the frequency, rate or extent of NIK/NF-kappaB signaling.	IMP	biological_process
					NCBI gene (formerly Entrezgene)	PLEKHK1	GO:2001243	negative regulation of intrinsic apoptotic signaling pathway	Any process that stops, prevents or reduces the frequency, rate or extent of intrinsic apoptotic signaling pathway.	IMP	biological_process
					NCBI gene (formerly Entrezgene)	rhotekin-2	GO:0007165	signal transduction	The cellular process in which a signal is conveyed to trigger a change in the activity or state of a cell. Signal transduction begins with reception of a signal (e.g. a ligand binding to a receptor or receptor activation by a stimulus such as light), or for signal transduction in the absence of ligand, signal-withdrawal or the activity of a constitutively active receptor. Signal transduction ends…	IEA	biological_process
					NCBI gene (formerly Entrezgene)	rhotekin-2	GO:0008284	positive regulation of cell population proliferation	Any process that activates or increases the rate or extent of cell proliferation.	IDA	biological_process
					NCBI gene (formerly Entrezgene)	rhotekin-2	GO:0030097	hemopoiesis	The process whose specific outcome is the progression of the myeloid and lymphoid derived organ/tissue systems of the blood and other parts of the body over time, from formation to the mature structure. The site of hemopoiesis is variable during development, but occurs primarily in bone marrow or kidney in many adult vertebrates.	IDA	biological_process
					NCBI gene (formerly Entrezgene)	rhotekin-2	GO:1901224	positive regulation of NIK/NF-kappaB signaling	Any process that activates or increases the frequency, rate or extent of NIK/NF-kappaB signaling.	IMP	biological_process
					NCBI gene (formerly Entrezgene)	rhotekin-2	GO:2001243	negative regulation of intrinsic apoptotic signaling pathway	Any process that stops, prevents or reduces the frequency, rate or extent of intrinsic apoptotic signaling pathway.	IMP	biological_process
					NCBI gene (formerly Entrezgene)	PLEKHK1	GO:0005634	nucleus	A membrane-bounded organelle of eukaryotic cells in which chromosomes are housed and replicated. In most cells, the nucleus contains all of the cell's chromosomes except the organellar chromosomes, and is the site of RNA synthesis and processing. In some species, or in specialized cell types, RNA metabolism or DNA replication may be absent.	IDA	cellular_component
					NCBI gene (formerly Entrezgene)	PLEKHK1	GO:0005737	cytoplasm	The contents of a cell excluding the plasma membrane and nucleus, but including other subcellular structures.	IDA	cellular_component
					NCBI gene (formerly Entrezgene)	PLEKHK1	GO:0005886	plasma membrane	The membrane surrounding a cell that separates the cell from its external environment. It consists of a phospholipid bilayer and associated proteins.	IDA	cellular_component
					NCBI gene (formerly Entrezgene)	rhotekin-2	GO:0005634	nucleus	A membrane-bounded organelle of eukaryotic cells in which chromosomes are housed and replicated. In most cells, the nucleus contains all of the cell's chromosomes except the organellar chromosomes, and is the site of RNA synthesis and processing. In some species, or in specialized cell types, RNA metabolism or DNA replication may be absent.	IDA	cellular_component
					NCBI gene (formerly Entrezgene)	rhotekin-2	GO:0005737	cytoplasm	The contents of a cell excluding the plasma membrane and nucleus, but including other subcellular structures.	IDA	cellular_component
					NCBI gene (formerly Entrezgene)	rhotekin-2	GO:0005886	plasma membrane	The membrane surrounding a cell that separates the cell from its external environment. It consists of a phospholipid bilayer and associated proteins.	IDA	cellular_component
6	GGaluGA296982	9585540	BW42	ANK3	NCBI gene (formerly Entrezgene)	CHANK3	GO:0007165	signal transduction	The cellular process in which a signal is conveyed to trigger a change in the activity or state of a cell. Signal transduction begins with reception of a signal (e.g. a ligand binding to a receptor or receptor activation by a stimulus such as light), or for signal transduction in the absence of ligand, signal-withdrawal or the activity of a constitutively active receptor. Signal transduction ends…	IEA	biological_process	intron variant	rs312613262
					NCBI gene (formerly Entrezgene)	CHANK3	GO:0045184	establishment of protein localization	The directed movement of a protein to a specific location.	IMP	biological_process
					NCBI gene (formerly Entrezgene)	CHANK3	GO:0072659	protein localization to plasma membrane	A process in which a protein is transported to, or maintained in, a specific location in the plasma membrane.	IMP	biological_process
					NCBI gene (formerly Entrezgene)	CHANK3	GO:0000281	mitotic cytokinesis	A cell cycle process that results in the division of the cytoplasm of a cell after mitosis, resulting in the separation of the original cell into two daughter cells.	IMP	biological_process
					NCBI gene (formerly Entrezgene)	CHANK3	GO:0007009	plasma membrane organization	A process that is carried out at the cellular level which results in the assembly, arrangement of constituent parts, or disassembly of the plasma membrane.	IMP	biological_process
					NCBI gene (formerly Entrezgene)	CHANK3	GO:0043001	Golgi to plasma membrane protein transport	The directed movement of proteins from the Golgi to the plasma membrane in transport vesicles that move from the trans-Golgi network to the plasma membrane.	IMP	biological_process
					NCBI gene (formerly Entrezgene)	CHANK3	GO:0071709	membrane assembly	The aggregation, arrangement and bonding together of a set of components to form a membrane.	IMP	biological_process
					NCBI gene (formerly Entrezgene)	CHANK3	GO:0072660	maintenance of protein location in plasma membrane	Any process in which a protein is maintained in a specific location in the plasma membrane, and is prevented from moving elsewhere.	IGI	biological_process
					NCBI gene (formerly Entrezgene)	CHANK3	GO:0016323	basolateral plasma membrane	The region of the plasma membrane that includes the basal end and sides of the cell. Often used in reference to animal polarized epithelial membranes, where the basal membrane is the part attached to the extracellular matrix, or in plant cells, where the basal membrane is defined with respect to the zygotic axis.	IDA	cellular_component
					NCBI gene (formerly Entrezgene)	CHANK3	GO:0005886	plasma membrane	The membrane surrounding a cell that separates the cell from its external environment. It consists of a phospholipid bilayer and associated proteins.	IDA	cellular_component
					NCBI gene (formerly Entrezgene)	CHANK3	GO:0042383	sarcolemma	The outer membrane of a muscle cell, consisting of the plasma membrane, a covering basement membrane (about 100 nm thick and sometimes common to more than one fiber), and the associated loose network of collagen fibers.	IDA	cellular_component
					NCBI gene (formerly Entrezgene)	CHANK3	GO:0005923	bicellular tight junction	An occluding cell-cell junction that is composed of a branching network of sealing strands that completely encircles the apical end of each cell in an epithelial sheet; the outer leaflets of the two interacting plasma membranes are seen to be tightly apposed where sealing strands are present. Each sealing strand is composed of a long row of transmembrane adhesion proteins embedded in each of the …	IDA	cellular_component
					NCBI gene (formerly Entrezgene)	CHANK3	GO:0009925	basal plasma membrane	The region of the plasma membrane located at the basal end of the cell. Often used in reference to animal polarized epithelial membranes, where the basal membrane is the part attached to the extracellular matrix, or in plant cells, where the basal membrane is defined with respect to the zygotic axis.	IDA	cellular_component
					NCBI gene (formerly Entrezgene)	CHANK3	GO:0016328	lateral plasma membrane	The portion of the plasma membrane at the lateral side of the cell. In epithelial cells, lateral plasma membranes are on the sides of cells which lie at the interface of adjacent cells.	IDA	cellular_component
					NCBI gene (formerly Entrezgene)	CHANK3	GO:0043194	axon initial segment	Portion of the axon proximal to the neuronal cell body, at the level of the axon hillock. The action potentials that propagate along the axon are generated at the level of this initial segment.	IDA	cellular_component
					NCBI gene (formerly Entrezgene)	CHANK3	GO:0005515	protein binding	Binding to a protein.	IEA	molecular_function
					NCBI gene (formerly Entrezgene)	CHANK3	GO:0005200	structural constituent of cytoskeleton	The action of a molecule that contributes to the structural integrity of a cytoskeletal structure.	IMP	molecular_function
7	GGaluGA308586	2639082	BW42	UNC80	HGNC Symbol		GO:0034706	sodium channel complex	An ion channel complex through which sodium ions pass.	IDA	cellular_component	intron variant	rs315774514
10	Gga_rs14945998	8440575	BW63	RAB27A	NCBI gene (formerly Entrezgene)		GO:0006887	exocytosis	A process of secretion by a cell that results in the release of intracellular molecules (e.g. hormones, matrix proteins) contained within a membrane-bounded vesicle. Exocytosis can occur either by full fusion, when the vesicle collapses into the plasma membrane, or by a kiss-and-run mechanism that involves the formation of a transient contact, a pore, between a granule (for exemple of chromaffin …	IDA	biological_process	intron variant	rs14945998
					NCBI gene (formerly Entrezgene)		GO:0010628	positive regulation of gene expression	Any process that increases the frequency, rate or extent of gene expression. Gene expression is the process in which a gene's coding sequence is converted into a mature gene product (protein or RNA).	IMP	biological_process
					NCBI gene (formerly Entrezgene)		GO:0071985	multivesicular body sorting pathway	A vesicle-mediated transport process in which transmembrane proteins are ubiquitylated to facilitate their entry into luminal vesicles of multivesicular bodies (MVBs); upon subsequent fusion of MVBs with lysosomes or vacuoles, the cargo proteins are degraded.	IMP	biological_process
					NCBI gene (formerly Entrezgene)		GO:0030318	melanocyte differentiation	The process in which a relatively unspecialized cell acquires specialized features of a melanocyte.	IMP	biological_process
					NCBI gene (formerly Entrezgene)		GO:0043473	pigmentation	The accumulation of pigment in an organism, tissue or cell, either by increased deposition or by increased number of cells.	IMP	biological_process
					NCBI gene (formerly Entrezgene)		GO:0045921	positive regulation of exocytosis	Any process that activates or increases the frequency, rate or extent of exocytosis.	IMP	biological_process
					NCBI gene (formerly Entrezgene)		GO:0051875	pigment granule localization	Any process in which a pigment granule is transported to, and/or maintained in, a specific location within the cell.	IMP	biological_process
					NCBI gene (formerly Entrezgene)		GO:0051904	pigment granule transport	The directed movement of pigment granules into, out of or within a cell, or between cells, by means of some agent such as a transporter or pore.	IMP	biological_process
					NCBI gene (formerly Entrezgene)		GO:0032400	melanosome localization	Any process in which a melanosome is transported to, and/or maintained in, a specific location within the cell.	IMP	biological_process
					NCBI gene (formerly Entrezgene)		GO:0019882	antigen processing and presentation	The process in which an antigen-presenting cell expresses antigen (peptide or lipid) on its cell surface in association with an MHC protein complex.	IMP	biological_process
					NCBI gene (formerly Entrezgene)		GO:0050766	positive regulation of phagocytosis	Any process that activates or increases the frequency, rate or extent of phagocytosis.	IMP	biological_process
					NCBI gene (formerly Entrezgene)		GO:0007596	blood coagulation	The sequential process in which the multiple coagulation factors of the blood interact, ultimately resulting in the formation of an insoluble fibrin clot; it may be divided into three stages: stage 1, the formation of intrinsic and extrinsic prothrombin converting principle; stage 2, the formation of thrombin; stage 3, the formation of stable fibrin polymers.	IMP	biological_process
					NCBI gene (formerly Entrezgene)		GO:1903428	positive regulation of reactive oxygen species biosynthetic process	Any process that activates or increases the frequency, rate or extent of reactive oxygen species biosynthetic process.	IMP	biological_process
					NCBI gene (formerly Entrezgene)		GO:0032402	melanosome transport	The directed movement of melanosomes into, out of or within a cell, or between cells, by means of some agent such as a transporter or pore.	IMP	biological_process
					NCBI gene (formerly Entrezgene)		GO:1990182	exosomal secretion	The process whereby a membrane-bounded vesicle is released into the extracellular region by fusion of the limiting endosomal membrane of a multivesicular body with the plasma membrane.	IMP	biological_process
					NCBI gene (formerly Entrezgene)		GO:0016192	vesicle-mediated transport	A cellular transport process in which transported substances are moved in membrane-bounded vesicles; transported substances are enclosed in the vesicle lumen or located in the vesicle membrane. The process begins with a step that directs a substance to the forming vesicle, and includes vesicle budding and coating. Vesicles are then targeted to, and fuse with, an acceptor membrane.	IMP	biological_process
					NCBI gene (formerly Entrezgene)		GO:0036257	multivesicular body organization	A process that is carried out at the cellular level which results in the assembly, arrangement of constituent parts, or disassembly of a multivesicular body. A multivesicular body is a type of late endosome in which regions of the limiting endosomal membrane invaginate to form internal vesicles; membrane proteins that enter the internal vesicles are sequestered from the cytoplasm.	IMP	biological_process
					NCBI gene (formerly Entrezgene)		GO:0043316	cytotoxic T cell degranulation	The regulated exocytosis of secretory granules containing preformed mediators such as perforin and granzymes by a cytotoxic T cell.	IMP	biological_process
					NCBI gene (formerly Entrezgene)		GO:0043320	natural killer cell degranulation	The regulated exocytosis of secretory granules containing preformed mediators such as perforin and granzymes by a natural killer cell.	IMP	biological_process
					NCBI gene (formerly Entrezgene)		GO:0097278	complement-dependent cytotoxicity	Cell killing caused by the membrane attack complex formed following complement activation.	IMP	biological_process
					NCBI gene (formerly Entrezgene)		GO:1903307	positive regulation of regulated secretory pathway	Any process that activates or increases the frequency, rate or extent of regulated secretory pathway.	IMP	biological_process
					NCBI gene (formerly Entrezgene)		GO:1903435	positive regulation of constitutive secretory pathway	Any process that activates or increases the frequency, rate or extent of constitutive secretory pathway.	IMP	biological_process
					NCBI gene (formerly Entrezgene)		GO:0005764	lysosome	A small lytic vacuole that has cell cycle-independent morphology found in most animal cells and that contains a variety of hydrolases, most of which have their maximal activities in the pH range 5-6. The contained enzymes display latency if properly isolated. About 40 different lysosomal hydrolases are known and lysosomes have a great variety of morphologies and functions.	IDA	cellular_component
					NCBI gene (formerly Entrezgene)		GO:0005770	late endosome	A prelysosomal endocytic organelle differentiated from early endosomes by lower lumenal pH and different protein composition. Late endosomes are more spherical than early endosomes and are mostly juxtanuclear, being concentrated near the microtubule organizing center.	IDA	cellular_component
					NCBI gene (formerly Entrezgene)		GO:0032585	multivesicular body membrane	The lipid bilayer surrounding a multivesicular body.	IDA	cellular_component
					NCBI gene (formerly Entrezgene)		GO:0030425	dendrite	A neuron projection that has a short, tapering, morphology. Dendrites receive and integrate signals from other neurons or from sensory stimuli, and conduct nerve impulses towards the axon or the cell body. In most neurons, the impulse is conveyed from dendrites to axon via the cell body, but in some types of unipolar neuron, the impulse does not travel via the cell body.	IDA	cellular_component
					NCBI gene (formerly Entrezgene)		GO:0042470	melanosome	A tissue-specific, membrane-bounded cytoplasmic organelle within which melanin pigments are synthesized and stored. Melanosomes are synthesized in melanocyte cells.	IDA	cellular_component
					NCBI gene (formerly Entrezgene)		GO:0001750	photoreceptor outer segment	The outer segment of a vertebrate photoreceptor that contains a stack of membrane discs embedded with photoreceptor proteins.	IDA	cellular_component
					NCBI gene (formerly Entrezgene)		GO:0005794	Golgi apparatus	A membrane-bound cytoplasmic organelle of the endomembrane system that further processes the core oligosaccharides (e.g. N-glycans) added to proteins in the endoplasmic reticulum and packages them into membrane-bound vesicles. The Golgi apparatus operates at the intersection of the secretory, lysosomal, and endocytic pathways.	IDA	cellular_component
					NCBI gene (formerly Entrezgene)		GO:0030141	secretory granule	A small subcellular vesicle, surrounded by a membrane, that is formed from the Golgi apparatus and contains a highly concentrated protein destined for secretion. Secretory granules move towards the periphery of the cell and upon stimulation, their membranes fuse with the cell membrane, and their protein load is exteriorized. Processing of the contained protein may take place in secretory granules.	IMP	cellular_component
					NCBI gene (formerly Entrezgene)		GO:0070382	exocytic vesicle	A transport vesicle that mediates transport from an intracellular compartment to the plasma membrane, and fuses with the plasma membrane to release various cargo molecules, such as proteins or hormones, by exocytosis.	IDA	cellular_component
					NCBI gene (formerly Entrezgene)		GO:0003924	GTPase activity	Catalysis of the reaction: GTP + H2O = GDP + H+ + phosphate.	IEA	molecular_function
					NCBI gene (formerly Entrezgene)		GO:0005525	GTP binding	Binding to GTP, guanosine triphosphate.	IEA	molecular_function
					NCBI gene (formerly Entrezgene)		GO:0005525	GTP binding	Binding to GTP, guanosine triphosphate.	IDA	molecular_function
					NCBI gene (formerly Entrezgene)		GO:0003924	GTPase activity	Catalysis of the reaction: GTP + H2O = GDP + H+ + phosphate.	IDA	molecular_function
					NCBI gene (formerly Entrezgene)		GO:0019003	GDP binding	Binding to GDP, guanosine 5'-diphosphate.	IDA	molecular_function
					NCBI gene (formerly Entrezgene)		GO:0031489	myosin V binding	Binding to a class V myosin; myosin V is a dimeric molecule involved in intracellular transport.	IPI	molecular_function
11	Gga_rs15615944	10313603	BW42	CEBPG	NCBI gene (formerly Entrezgene)		GO:0006355	regulation of DNA-templated transcription	Any process that modulates the frequency, rate or extent of cellular DNA-templated transcription.	IEA	biological_process	5' UTR variant	rs3388211424
					NCBI gene (formerly Entrezgene)		GO:0006351	DNA-templated transcription	The synthesis of an RNA transcript from a DNA template.	IEA	biological_process
					NCBI gene (formerly Entrezgene)		GO:0006357	regulation of transcription by RNA polymerase II	Any process that modulates the frequency, rate or extent of transcription mediated by RNA polymerase II.	IBA	biological_process
					NCBI gene (formerly Entrezgene)		GO:0006955	immune response	Any immune system process that functions in the calibrated response of an organism to a potential internal or invasive threat.	ISS	biological_process
					NCBI gene (formerly Entrezgene)		GO:0030183	B cell differentiation	The process in which a precursor cell type acquires the specialized features of a B cell. A B cell is a lymphocyte of B lineage with the phenotype CD19-positive and capable of B cell mediated immunity.	ISS	biological_process
					NCBI gene (formerly Entrezgene)		GO:0001889	liver development	The process whose specific outcome is the progression of the liver over time, from its formation to the mature structure. The liver is an exocrine gland which secretes bile and functions in metabolism of protein and carbohydrate and fat, synthesizes substances involved in the clotting of the blood, synthesizes vitamin A, detoxifies poisonous substances, stores glycogen, and breaks down worn-out e…	ISS	biological_process
					NCBI gene (formerly Entrezgene)		GO:0032729	positive regulation of type II interferon production	Any process that activates or increases the frequency, rate, or extent of interferon-gamma production. Interferon-gamma is also known as type II interferon.	ISS	biological_process
					NCBI gene (formerly Entrezgene)		GO:0042267	natural killer cell mediated cytotoxicity	The directed killing of a target cell by a natural killer cell through the release of granules containing cytotoxic mediators or through the engagement of death receptors.	ISS	biological_process
					NCBI gene (formerly Entrezgene)		GO:0043353	enucleate erythrocyte differentiation	The process in which a myeloid precursor cell acquires specialized features of an erythrocyte without a nucleus. An example of this process is found in Mus musculus.	ISS	biological_process
					NCBI gene (formerly Entrezgene)		GO:0043433	negative regulation of DNA-binding transcription factor activity	Any process that stops, prevents, or reduces the frequency, rate or extent of the activity of a transcription factor, any factor involved in the initiation or regulation of transcription.	ISS	biological_process
					NCBI gene (formerly Entrezgene)		GO:0045739	positive regulation of DNA repair	Any process that activates or increases the frequency, rate or extent of DNA repair.	ISS	biological_process
					NCBI gene (formerly Entrezgene)		GO:0006357	regulation of transcription by RNA polymerase II	Any process that modulates the frequency, rate or extent of transcription mediated by RNA polymerase II.	IEA	biological_process
					NCBI gene (formerly Entrezgene)		GO:0006955	immune response	Any immune system process that functions in the calibrated response of an organism to a potential internal or invasive threat.	IEA	biological_process
					NCBI gene (formerly Entrezgene)		GO:0016071	mRNA metabolic process	The chemical reactions and pathways involving mRNA, messenger RNA, which is responsible for carrying the coded genetic 'message', transcribed from DNA, to sites of protein assembly at the ribosomes.	IEA	biological_process
					NCBI gene (formerly Entrezgene)		GO:0030183	B cell differentiation	The process in which a precursor cell type acquires the specialized features of a B cell. A B cell is a lymphocyte of B lineage with the phenotype CD19-positive and capable of B cell mediated immunity.	IEA	biological_process
					NCBI gene (formerly Entrezgene)		GO:0032729	positive regulation of type II interferon production	Any process that activates or increases the frequency, rate, or extent of interferon-gamma production. Interferon-gamma is also known as type II interferon.	IEA	biological_process
					NCBI gene (formerly Entrezgene)		GO:0042267	natural killer cell mediated cytotoxicity	The directed killing of a target cell by a natural killer cell through the release of granules containing cytotoxic mediators or through the engagement of death receptors.	IEA	biological_process
					NCBI gene (formerly Entrezgene)		GO:0043353	enucleate erythrocyte differentiation	The process in which a myeloid precursor cell acquires specialized features of an erythrocyte without a nucleus. An example of this process is found in Mus musculus.	IEA	biological_process
					NCBI gene (formerly Entrezgene)		GO:0045739	positive regulation of DNA repair	Any process that activates or increases the frequency, rate or extent of DNA repair.	IEA	biological_process
					NCBI gene (formerly Entrezgene)		GO:0045944	positive regulation of transcription by RNA polymerase II	Any process that activates or increases the frequency, rate or extent of transcription from an RNA polymerase II promoter.	IEA	biological_process
					NCBI gene (formerly Entrezgene)		GO:0005634	nucleus	A membrane-bounded organelle of eukaryotic cells in which chromosomes are housed and replicated. In most cells, the nucleus contains all of the cell's chromosomes except the organellar chromosomes, and is the site of RNA synthesis and processing. In some species, or in specialized cell types, RNA metabolism or DNA replication may be absent.	IEA	cellular_component
					NCBI gene (formerly Entrezgene)		GO:0005634	nucleus	A membrane-bounded organelle of eukaryotic cells in which chromosomes are housed and replicated. In most cells, the nucleus contains all of the cell's chromosomes except the organellar chromosomes, and is the site of RNA synthesis and processing. In some species, or in specialized cell types, RNA metabolism or DNA replication may be absent.	ISS	cellular_component
					NCBI gene (formerly Entrezgene)		GO:0005654	nucleoplasm	That part of the nuclear content other than the chromosomes or the nucleolus.	IEA	cellular_component
					NCBI gene (formerly Entrezgene)		GO:0090575	RNA polymerase II transcription regulator complex	A transcription factor complex that acts at a regulatory region of a gene transcribed by RNA polymerase II.	IEA	cellular_component
					NCBI gene (formerly Entrezgene)		GO:0003700	DNA-binding transcription factor activity	A transcription regulator activity that modulates transcription of gene sets via selective and non-covalent binding to a specific double-stranded genomic DNA sequence (sometimes referred to as a motif) within a cis-regulatory region. Regulatory regions include promoters (proximal and distal) and enhancers. Genes are transcriptional units, and include bacterial operons.	IEA	molecular_function
					NCBI gene (formerly Entrezgene)		GO:0003677	DNA binding	Any molecular function by which a gene product interacts selectively and non-covalently with DNA (deoxyribonucleic acid).	ISS	molecular_function
					NCBI gene (formerly Entrezgene)		GO:0000978	RNA polymerase II cis-regulatory region sequence-specific DNA binding	Binding to a specific upstream regulatory DNA sequence (transcription factor recognition sequence or binding site) located in cis relative to the transcription start site (i.e., on the same strand of DNA) of a gene transcribed by RNA polymerase II.	IBA	molecular_function
					NCBI gene (formerly Entrezgene)		GO:0000981	DNA-binding transcription factor activity, RNA polymerase II-specific	A DNA-binding transcription factor activity that modulates the transcription of specific gene sets transcribed by RNA polymerase II.	IBA	molecular_function
					NCBI gene (formerly Entrezgene)		GO:0043565	sequence-specific DNA binding	Binding to DNA of a specific nucleotide composition, e.g. GC-rich DNA binding, or with a specific sequence motif or type of DNA e.g. promotor binding or rDNA binding.	ISS	molecular_function
					NCBI gene (formerly Entrezgene)		GO:0140297	DNA-binding transcription factor binding	Binding to a DNA-binding transcription factor, a protein that interacts with a specific DNA sequence (sometimes referred to as a motif) within the regulatory region of a gene to modulate transcription.	ISS	molecular_function
					NCBI gene (formerly Entrezgene)		GO:0000978	RNA polymerase II cis-regulatory region sequence-specific DNA binding	Binding to a specific upstream regulatory DNA sequence (transcription factor recognition sequence or binding site) located in cis relative to the transcription start site (i.e., on the same strand of DNA) of a gene transcribed by RNA polymerase II.	IEA	molecular_function
					NCBI gene (formerly Entrezgene)		GO:0001228	DNA-binding transcription activator activity, RNA polymerase II-specific	A DNA-binding transcription factor activity that activates or increases transcription of specific gene sets transcribed by RNA polymerase II.	IEA	molecular_function
					NCBI gene (formerly Entrezgene)		GO:0003677	DNA binding	Any molecular function by which a gene product interacts selectively and non-covalently with DNA (deoxyribonucleic acid).	IEA	molecular_function
					NCBI gene (formerly Entrezgene)		GO:0042802	identical protein binding	Binding to an identical protein or proteins.	IEA	molecular_function
					NCBI gene (formerly Entrezgene)		GO:0043565	sequence-specific DNA binding	Binding to DNA of a specific nucleotide composition, e.g. GC-rich DNA binding, or with a specific sequence motif or type of DNA e.g. promotor binding or rDNA binding.	IEA	molecular_function
					NCBI gene (formerly Entrezgene)		GO:0140297	DNA-binding transcription factor binding	Binding to a DNA-binding transcription factor, a protein that interacts with a specific DNA sequence (sometimes referred to as a motif) within the regulatory region of a gene to modulate transcription.	IEA	molecular_function
					NCBI gene (formerly Entrezgene)		GO:1990837	sequence-specific double-stranded DNA binding	Binding to double-stranded DNA of a specific nucleotide composition, e.g. GC-rich DNA binding, or with a specific sequence motif or type of DNA, e.g. promotor binding or rDNA binding.	IEA	molecular_function
11	GGaluGA078963	16106236	ADBWG	CDH13	NCBI gene (formerly Entrezgene)	cadherin-13	GO:0007156	homophilic cell adhesion via plasma membrane adhesion molecules	The attachment of a plasma membrane adhesion molecule in one cell to an identical molecule in an adjacent cell.	IEA	biological_process	intron variant	rs317162141
					NCBI gene (formerly Entrezgene)	cadherin-13	GO:0007155	cell adhesion	The attachment of a cell, either to another cell or to an underlying substrate such as the extracellular matrix, via cell adhesion molecules.	IEA	biological_process
					NCBI gene (formerly Entrezgene)	cadherin-13	GO:0098609	cell-cell adhesion	The attachment of one cell to another cell via adhesion molecules.	IEA	biological_process
					NCBI gene (formerly Entrezgene)	cadherin-13	GO:0045944	positive regulation of transcription by RNA polymerase II	Any process that activates or increases the frequency, rate or extent of transcription from an RNA polymerase II promoter.	IMP	biological_process
					NCBI gene (formerly Entrezgene)	cadherin-13	GO:0030335	positive regulation of cell migration	Any process that activates or increases the frequency, rate or extent of cell migration.	IDA	biological_process
					NCBI gene (formerly Entrezgene)	cadherin-13	GO:0043616	keratinocyte proliferation	The multiplication or reproduction of keratinocytes, resulting in the expansion of a cell population. Keratinocytes are epidermal cells which synthesize keratin and undergo a characteristic change as they move upward from the basal layers of the epidermis to the cornified (horny) layer of the skin.	IDA	biological_process
					NCBI gene (formerly Entrezgene)	cadherin-13	GO:0008285	negative regulation of cell population proliferation	Any process that stops, prevents or reduces the rate or extent of cell proliferation.	IDA	biological_process
					NCBI gene (formerly Entrezgene)	cadherin-13	GO:0001954	positive regulation of cell-matrix adhesion	Any process that activates or increases the rate or extent of cell adhesion to an extracellular matrix.	IMP	biological_process
					NCBI gene (formerly Entrezgene)	cadherin-13	GO:0001938	positive regulation of endothelial cell proliferation	Any process that activates or increases the rate or extent of endothelial cell proliferation.	IMP	biological_process
					NCBI gene (formerly Entrezgene)	cadherin-13	GO:0007156	homophilic cell adhesion via plasma membrane adhesion molecules	The attachment of a plasma membrane adhesion molecule in one cell to an identical molecule in an adjacent cell.	IDA	biological_process
					NCBI gene (formerly Entrezgene)	cadherin-13	GO:0043542	endothelial cell migration	The orderly movement of an endothelial cell into the extracellular matrix to form an endothelium.	IDA	biological_process
					NCBI gene (formerly Entrezgene)	cadherin-13	GO:0002040	sprouting angiogenesis	The extension of new blood vessels from existing vessels into avascular tissues, this process includes the specialization of endothelial cells into leading tip and stalk cells, proliferation and migration of the endothelial cells and cell adhesion resulting in angiogenic sprout fusion or lumen formation.	IDA	biological_process
					NCBI gene (formerly Entrezgene)	cadherin-13	GO:0007162	negative regulation of cell adhesion	Any process that stops, prevents, or reduces the frequency, rate or extent of cell adhesion.	IDA	biological_process
					NCBI gene (formerly Entrezgene)	cadherin-13	GO:0007266	Rho protein signal transduction	The series of molecular signals within the cell that are mediated by a member of the Rho family of proteins switching to a GTP-bound active state.	IMP	biological_process
					NCBI gene (formerly Entrezgene)	cadherin-13	GO:0016339	calcium-dependent cell-cell adhesion via plasma membrane cell adhesion molecules	The attachment of one cell to another cell via adhesion molecules that require the presence of calcium for the interaction.	IDA	biological_process
					NCBI gene (formerly Entrezgene)	cadherin-13	GO:0016601	Rac protein signal transduction	The series of molecular signals within the cell that are mediated by a member of the Rac family of proteins switching to a GTP-bound active state.	IMP	biological_process
					NCBI gene (formerly Entrezgene)	cadherin-13	GO:0030032	lamellipodium assembly	Formation of a lamellipodium, a thin sheetlike extension of the surface of a migrating cell.	IDA	biological_process
					NCBI gene (formerly Entrezgene)	cadherin-13	GO:0030100	regulation of endocytosis	Any process that modulates the frequency, rate or extent of endocytosis.	IMP	biological_process
					NCBI gene (formerly Entrezgene)	cadherin-13	GO:0042058	regulation of epidermal growth factor receptor signaling pathway	Any process that modulates the frequency, rate or extent of epidermal growth factor receptor signaling pathway activity.	IMP	biological_process
					NCBI gene (formerly Entrezgene)	cadherin-13	GO:0048661	positive regulation of smooth muscle cell proliferation	Any process that activates or increases the rate or extent of smooth muscle cell proliferation.	IMP	biological_process
					NCBI gene (formerly Entrezgene)	cadherin-13	GO:0050850	positive regulation of calcium-mediated signaling	Any process that activates or increases the frequency, rate or extent of calcium-mediated signaling.	IDA	biological_process
					NCBI gene (formerly Entrezgene)	cadherin-13	GO:0050927	positive regulation of positive chemotaxis	Any process that activates or increases the frequency, rate or extent of the directed movement of a motile cell or organism towards a higher concentration in a concentration gradient of a specific chemical.	IDA	biological_process
					NCBI gene (formerly Entrezgene)	cadherin-13	GO:0051668	localization within membrane	Any process in which a substance or cellular entity, such as a protein complex or organelle, is transported to, and/or maintained in, a specific location within a membrane.	IMP	biological_process
					NCBI gene (formerly Entrezgene)	cadherin-13	GO:0055096	low-density lipoprotein particle mediated signaling	The series of molecular signals mediated by the detection of low-density lipoprotein particle.	IDA	biological_process
					NCBI gene (formerly Entrezgene)	cadherin-13	GO:0000902	cell morphogenesis	The developmental process in which the size or shape of a cell is generated and organized.	IBA	biological_process
					NCBI gene (formerly Entrezgene)	cadherin-13	GO:0007043	cell-cell junction assembly	The aggregation, arrangement and bonding together of a set of components to form a junction between cells.	IBA	biological_process
					NCBI gene (formerly Entrezgene)	cadherin-13	GO:0016339	calcium-dependent cell-cell adhesion via plasma membrane cell adhesion molecules	The attachment of one cell to another cell via adhesion molecules that require the presence of calcium for the interaction.	IBA	biological_process
					NCBI gene (formerly Entrezgene)	cadherin-13	GO:0034332	adherens junction organization	A process that is carried out at the cellular level which results in the assembly, arrangement of constituent parts, or disassembly of an adherens junction. An adherens junction is a cell-cell junction composed of the epithelial cadherin-catenin complex at which the cytoplasmic face of the plasma membrane is attached to actin filaments.	IBA	biological_process
					NCBI gene (formerly Entrezgene)	cadherin-13	GO:0002040	sprouting angiogenesis	The extension of new blood vessels from existing vessels into avascular tissues, this process includes the specialization of endothelial cells into leading tip and stalk cells, proliferation and migration of the endothelial cells and cell adhesion resulting in angiogenic sprout fusion or lumen formation.	IBA	biological_process
					NCBI gene (formerly Entrezgene)	cadherin-13	GO:0007156	homophilic cell adhesion via plasma membrane adhesion molecules	The attachment of a plasma membrane adhesion molecule in one cell to an identical molecule in an adjacent cell.	IBA	biological_process
					NCBI gene (formerly Entrezgene)	cadherin-13	GO:0044331	cell-cell adhesion mediated by cadherin	The attachment of one cell to another cell via a cadherin, transmembrane proteins having repeating extracellular calcium ion binding domains.	IBA	biological_process
					NCBI gene (formerly Entrezgene)	cadherin-13	GO:0005886	plasma membrane	The membrane surrounding a cell that separates the cell from its external environment. It consists of a phospholipid bilayer and associated proteins.	IEA	cellular_component
					NCBI gene (formerly Entrezgene)	cadherin-13	GO:0016020	membrane	A lipid bilayer along with all the proteins and protein complexes embedded in it and attached to it.	IEA	cellular_component
					NCBI gene (formerly Entrezgene)	cadherin-13	GO:0005886	plasma membrane	The membrane surrounding a cell that separates the cell from its external environment. It consists of a phospholipid bilayer and associated proteins.	IDA	cellular_component
					NCBI gene (formerly Entrezgene)	cadherin-13	GO:0005737	cytoplasm	The contents of a cell excluding the plasma membrane and nucleus, but including other subcellular structures.	IDA	cellular_component
					NCBI gene (formerly Entrezgene)	cadherin-13	GO:0005615	extracellular space	That part of a multicellular organism outside the cells proper, usually taken to be outside the plasma membranes, and occupied by fluid.	IDA	cellular_component
					NCBI gene (formerly Entrezgene)	cadherin-13	GO:0005901	caveola	A membrane raft that forms small pit, depression, or invagination that communicates with the outside of a cell and extends inward, indenting the cytoplasm and the cell membrane. Examples include flask-shaped invaginations of the plasma membrane in adipocytes associated with caveolin proteins, and minute pits or incuppings of the cell membrane formed during pinocytosis. Caveolae may be pinched off…	IDA	cellular_component
					NCBI gene (formerly Entrezgene)	cadherin-13	GO:0009897	external side of plasma membrane	The leaflet of the plasma membrane that faces away from the cytoplasm and any proteins embedded or anchored in it or attached to its surface.	IDA	cellular_component
					NCBI gene (formerly Entrezgene)	cadherin-13	GO:0043005	neuron projection	A prolongation or process extending from a nerve cell, e.g. an axon or dendrite.	IDA	cellular_component
					NCBI gene (formerly Entrezgene)	cadherin-13	GO:0005912	adherens junction	A cell-cell junction composed of the epithelial cadherin-catenin complex. The epithelial cadherins, or E-cadherins, of each interacting cell extend through the plasma membrane into the extracellular space and bind to each other. The E-cadherins bind to catenins on the cytoplasmic side of the membrane, where the E-cadherin-catenin complex binds to cytoskeletal components and regulatory and signali…	IBA	cellular_component
					NCBI gene (formerly Entrezgene)	cadherin-13	GO:0016342	catenin complex	Complex of peripheral cytoplasmic proteins (alpha-, beta- and gamma-catenin) that interact with the cytoplasmic region of uvomorulin/E-cadherin to connect it to the actin cytoskeleton.	IBA	cellular_component
					NCBI gene (formerly Entrezgene)	cadherin-13	GO:0009986	cell surface	The external part of the cell wall and/or plasma membrane.	IDA	cellular_component
					NCBI gene (formerly Entrezgene)	cadherin-13	GO:0099512	supramolecular fiber	A polymer consisting of an indefinite number of protein or protein complex subunits that have polymerised to form a fiber-shaped structure.	IDA	cellular_component
					NCBI gene (formerly Entrezgene)	cadherin-13	GO:0098552	side of membrane	A cellular component consisting of one leaflet of a membrane bilayer and any proteins embedded or anchored in it or attached to its surface.	IEA	cellular_component
					NCBI gene (formerly Entrezgene)	cadherin-13	GO:0005509	calcium ion binding	Binding to a calcium ion (Ca2+).	IEA	molecular_function
					NCBI gene (formerly Entrezgene)	cadherin-13	GO:0071813	lipoprotein particle binding	Binding to a lipoprotein particle. A lipoprotein particle, also known as a lipoprotein, is a clathrate complex consisting of a lipid enwrapped in a protein host without covalent binding in such a way that the complex has a hydrophilic outer surface consisting of all the protein and the polar ends of any phospholipids.	IDA	molecular_function
					NCBI gene (formerly Entrezgene)	cadherin-13	GO:0045296	cadherin binding	Binding to cadherin, a type I membrane protein involved in cell adhesion.	IDA	molecular_function
					NCBI gene (formerly Entrezgene)	cadherin-13	GO:0042802	identical protein binding	Binding to an identical protein or proteins.	IPI	molecular_function
					NCBI gene (formerly Entrezgene)	cadherin-13	GO:0030169	low-density lipoprotein particle binding	Binding to a low-density lipoprotein particle, a lipoprotein particle that is rich in cholesterol esters and low in triglycerides, is typically composed of APOB100 and APOE, and has a density of 1.02-1.06 g/ml and a diameter of between 20-25 nm.	IDA	molecular_function
					NCBI gene (formerly Entrezgene)	cadherin-13	GO:0055100	adiponectin binding	Binding to adiponectin, a protein hormone produced by adipose tissue that modulates a number of metabolic processes, including glucose regulation and fatty acid catabolism.	IDA	molecular_function
					NCBI gene (formerly Entrezgene)	cadherin-13	GO:0046872	metal ion binding	Binding to a metal ion.	IEA	molecular_function
					NCBI gene (formerly Entrezgene)	cadherin-13	GO:0005509	calcium ion binding	Binding to a calcium ion (Ca2+).	IBA	molecular_function
					NCBI gene (formerly Entrezgene)	cadherin-13	GO:0045296	cadherin binding	Binding to cadherin, a type I membrane protein involved in cell adhesion.	IBA	molecular_function
12	GGaluGA081498	2616724	ADBWG	DOCK3	HGNC Symbol		GO:0007264	small GTPase mediated signal transduction	The series of molecular signals in which a small monomeric GTPase relays a signal.	IEA	biological_process	intron variant	rs317708863
					HGNC Symbol		GO:0005829	cytosol	The part of the cytoplasm that does not contain organelles but which does contain other particulate matter, such as protein complexes.	IDA	cellular_component
					HGNC Symbol		GO:0005515	protein binding	Binding to a protein.	IEA	molecular_function
					HGNC Symbol		GO:0005085	guanyl-nucleotide exchange factor activity	Stimulates the exchange of GDP to GTP on a signaling GTPase, changing its conformation to its active form. Guanine nucleotide exchange factors (GEFs) act by stimulating the release of guanosine diphosphate (GDP) to allow binding of guanosine triphosphate (GTP), which is more abundant in the cell under normal cellular physiological conditions.	IEA	molecular_function
13	Gga_rs15678427	8553757	BW63	SLU7	NCBI gene (formerly Entrezgene)		GO:0000398	mRNA splicing, via spliceosome	The joining together of exons from one or more primary transcripts of messenger RNA (mRNA) and the excision of intron sequences, via a spliceosomal mechanism, so that mRNA consisting only of the joined exons is produced.	IEA	biological_process	3 prime UTR variant	rs15678427
					NCBI gene (formerly Entrezgene)		GO:0006886	intracellular protein transport	The directed movement of proteins in a cell, including the movement of proteins between specific compartments or structures within a cell, such as organelles of a eukaryotic cell.	IDA	biological_process
					NCBI gene (formerly Entrezgene)		GO:0034605	cellular response to heat	Any process that results in a change in state or activity of a cell (in terms of movement, secretion, enzyme production, gene expression, etc.) as a result of a heat stimulus, a temperature stimulus above the optimal temperature for that organism.	IDA	biological_process
					NCBI gene (formerly Entrezgene)		GO:0000375	RNA splicing, via transesterification reactions	Splicing of RNA via a series of two transesterification reactions.	IDA	biological_process
					NCBI gene (formerly Entrezgene)		GO:0000380	alternative mRNA splicing, via spliceosome	The process of generating multiple mRNA molecules from a given set of exons by differential use of exons from the primary transcript(s) to form multiple mature mRNAs that vary in their exon composition.	IDA	biological_process
					NCBI gene (formerly Entrezgene)		GO:0000389	mRNA 3'-splice site recognition	Recognition of the intron 3'-splice site by components of the assembling U2- or U12-type spliceosome.	IDA	biological_process
					NCBI gene (formerly Entrezgene)		GO:0005634	nucleus	A membrane-bounded organelle of eukaryotic cells in which chromosomes are housed and replicated. In most cells, the nucleus contains all of the cell's chromosomes except the organellar chromosomes, and is the site of RNA synthesis and processing. In some species, or in specialized cell types, RNA metabolism or DNA replication may be absent.	IDA	cellular_component
					NCBI gene (formerly Entrezgene)		GO:0005737	cytoplasm	The contents of a cell excluding the plasma membrane and nucleus, but including other subcellular structures.	IDA	cellular_component
					NCBI gene (formerly Entrezgene)		GO:0005654	nucleoplasm	That part of the nuclear content other than the chromosomes or the nucleolus.	IDA	cellular_component
					NCBI gene (formerly Entrezgene)		GO:0005829	cytosol	The part of the cytoplasm that does not contain organelles but which does contain other particulate matter, such as protein complexes.	IDA	cellular_component
					NCBI gene (formerly Entrezgene)		GO:0043231	intracellular membrane-bounded organelle	Organized structure of distinctive morphology and function, bounded by a single or double lipid bilayer membrane and occurring within the cell. Includes the nucleus, mitochondria, plastids, vacuoles, and vesicles. Excludes the plasma membrane.	IDA	cellular_component
					NCBI gene (formerly Entrezgene)		GO:0071013	catalytic step 2 spliceosome	A spliceosomal complex that contains three snRNPs, including U5, bound to a splicing intermediate in which the first catalytic cleavage of the 5' splice site has occurred. The precise subunit composition differs significantly from that of the catalytic step 1, or activated, spliceosome, and includes many proteins in addition to those found in the associated snRNPs.	IDA	cellular_component
					NCBI gene (formerly Entrezgene)		GO:0005681	spliceosomal complex	Any of a series of ribonucleoprotein complexes that contain snRNA(s) and small nuclear ribonucleoproteins (snRNPs), and are formed sequentially during the spliceosomal splicing of one or more substrate RNAs, and which also contain the RNA substrate(s) from the initial target RNAs of splicing, the splicing intermediate RNA(s), to the final RNA products. During cis-splicing, the initial target RNA …	IDA	cellular_component
					NCBI gene (formerly Entrezgene)		GO:0016607	nuclear speck	A discrete extra-nucleolar subnuclear domain, 20-50 in number, in which splicing factors are seen to be localized by immunofluorescence microscopy.	IDA	cellular_component
					NCBI gene (formerly Entrezgene)		GO:0030532	small nuclear ribonucleoprotein complex	A ribonucleoprotein complex that contains at least one RNA of the small nuclear RNA (snRNA) class and as well as its associated proteins. These are typically named after the snRNA(s) they contain, e.g. U1 snRNP, U4/U6 snRNP, or 7SK snRNP. Many, of these complexes become part of the spliceosome involved in splicing of nuclear mRNAs. Others are involved in regulation of transcription elongation or …	IDA	cellular_component
					NCBI gene (formerly Entrezgene)		GO:0030628	pre-mRNA 3'-splice site binding	Binding to a pre-mRNA 3' splice site sequence.	IEA	molecular_function
					NCBI gene (formerly Entrezgene)		GO:0000386	second spliceosomal transesterification activity	Catalysis of the second transesterification reaction of spliceosomal mRNA splicing. Ligation of the two exons occurs via a transesterification reaction where the free 3'-hydroxyl group of the 5' exon is the nucleophile attacking the 3' splice site. Non-expressed sequences are now detached from the exons. In cis splicing, the intron is in a lariat structure.	IDA	molecular_function
					NCBI gene (formerly Entrezgene)		GO:0008270	zinc ion binding	Binding to a zinc ion (Zn).	IDA	molecular_function
					NCBI gene (formerly Entrezgene)		GO:0030628	pre-mRNA 3'-splice site binding	Binding to a pre-mRNA 3' splice site sequence.	IDA	molecular_function
13	Gga_rs14062442	14793455	DCW	RASGEF1C	NCBI gene (formerly Entrezgene)		GO:0007264	small GTPase mediated signal transduction	The series of molecular signals in which a small monomeric GTPase relays a signal.	IEA	biological_process	intron variant	rs14062442
					NCBI gene (formerly Entrezgene)		GO:0007265	Ras protein signal transduction	The series of molecular signals within the cell that are mediated by a member of the Ras superfamily of proteins switching to a GTP-bound active state.	IBA	biological_process
					NCBI gene (formerly Entrezgene)		GO:0005886	plasma membrane	The membrane surrounding a cell that separates the cell from its external environment. It consists of a phospholipid bilayer and associated proteins.	IBA	cellular_component
					NCBI gene (formerly Entrezgene)		GO:0005085	guanyl-nucleotide exchange factor activity	Stimulates the exchange of GDP to GTP on a signaling GTPase, changing its conformation to its active form. Guanine nucleotide exchange factors (GEFs) act by stimulating the release of guanosine diphosphate (GDP) to allow binding of guanosine triphosphate (GTP), which is more abundant in the cell under normal cellular physiological conditions.	IEA	molecular_function
					NCBI gene (formerly Entrezgene)		GO:0005085	guanyl-nucleotide exchange factor activity	Stimulates the exchange of GDP to GTP on a signaling GTPase, changing its conformation to its active form. Guanine nucleotide exchange factors (GEFs) act by stimulating the release of guanosine diphosphate (GDP) to allow binding of guanosine triphosphate (GTP), which is more abundant in the cell under normal cellular physiological conditions.	IBA	molecular_function
13	Gga_rs13819349	14831105	DCW	CLK4	UniProtKB Gene Name		GO:0006468	protein phosphorylation	The process of introducing a phosphate group on to a protein.	IEA	biological_process	intron variant	rs13819349
					UniProtKB Gene Name		GO:0016310	phosphorylation	The process of introducing a phosphate group into a molecule, usually with the formation of a phosphoric ester, a phosphoric anhydride or a phosphoric amide.	IEA	biological_process
					UniProtKB Gene Name		GO:0043484	regulation of RNA splicing	Any process that modulates the frequency, rate or extent of RNA splicing, the process of removing sections of the primary RNA transcript to remove sequences not present in the mature form of the RNA and joining the remaining sections to form the mature form of the RNA.	IBA	biological_process
					UniProtKB Gene Name		GO:0043484	regulation of RNA splicing	Any process that modulates the frequency, rate or extent of RNA splicing, the process of removing sections of the primary RNA transcript to remove sequences not present in the mature form of the RNA and joining the remaining sections to form the mature form of the RNA.	IEA	biological_process
					UniProtKB Gene Name		GO:0005634	nucleus	A membrane-bounded organelle of eukaryotic cells in which chromosomes are housed and replicated. In most cells, the nucleus contains all of the cell's chromosomes except the organellar chromosomes, and is the site of RNA synthesis and processing. In some species, or in specialized cell types, RNA metabolism or DNA replication may be absent.	IBA	cellular_component
					UniProtKB Gene Name		GO:0005524	ATP binding	Binding to ATP, adenosine 5'-triphosphate, a universally important coenzyme and enzyme regulator.	IEA	molecular_function
					UniProtKB Gene Name		GO:0004672	protein kinase activity	Catalysis of the phosphorylation of an amino acid residue in a protein, usually according to the reaction: a protein + ATP = a phosphoprotein + ADP.	IEA	molecular_function
					UniProtKB Gene Name		GO:0000166	nucleotide binding	Binding to a nucleotide, any compound consisting of a nucleoside that is esterified with (ortho)phosphate or an oligophosphate at any hydroxyl group on the ribose or deoxyribose.	IEA	molecular_function
					UniProtKB Gene Name		GO:0016301	kinase activity	Catalysis of the transfer of a phosphate group, usually from ATP, to a substrate molecule.	IEA	molecular_function
					UniProtKB Gene Name		GO:0016740	transferase activity	Catalysis of the transfer of a group, e.g. a methyl group, glycosyl group, acyl group, phosphorus-containing, or other groups, from one compound (generally regarded as the donor) to another compound (generally regarded as the acceptor). Transferase is the systematic name for any enzyme of EC class 2.	IEA	molecular_function
					UniProtKB Gene Name		GO:0004674	protein serine/threonine kinase activity	Catalysis of the reactions: ATP + protein serine = ADP + protein serine phosphate, and ATP + protein threonine = ADP + protein threonine phosphate.	IEA	molecular_function
					UniProtKB Gene Name		GO:0004674	protein serine/threonine kinase activity	Catalysis of the reactions: ATP + protein serine = ADP + protein serine phosphate, and ATP + protein threonine = ADP + protein threonine phosphate.	IBA	molecular_function
					UniProtKB Gene Name		GO:0004713	protein tyrosine kinase activity	Catalysis of the reaction: ATP + a protein tyrosine = ADP + protein tyrosine phosphate.	IBA	molecular_function
15	GGaluGA109523	8381798	BW63	DDX51	HGNC Symbol		GO:0005524	ATP binding	Binding to ATP, adenosine 5'-triphosphate, a universally important coenzyme and enzyme regulator.	IEA	molecular_function	intron variant	rs313270543
					HGNC Symbol		GO:0003676	nucleic acid binding	Binding to a nucleic acid.	IEA	molecular_function
15	GGaluGA109546	8434866	ADBWG	CABIN1	HGNC Symbol		GO:0006325	chromatin organization	The assembly or remodeling of chromatin composed of DNA complexed with histones, other associated proteins, and sometimes RNA.	IEA	biological_process	intron variant	rs314219672
					HGNC Symbol		GO:0006334	nucleosome assembly	The aggregation, arrangement and bonding together of a nucleosome, the beadlike structural units of eukaryotic chromatin composed of histones and DNA.	IDA	biological_process
					HGNC Symbol		GO:0005654	nucleoplasm	That part of the nuclear content other than the chromosomes or the nucleolus.	IDA	cellular_component
					HGNC Symbol		GO:0005829	cytosol	The part of the cytoplasm that does not contain organelles but which does contain other particulate matter, such as protein complexes.	IDA	cellular_component
					HGNC Symbol		GO:0016235	aggresome	An inclusion body formed by dynein-dependent retrograde transport of an aggregated protein on microtubules.	IDA	cellular_component
					HGNC Symbol		GO:0005515	protein binding	Binding to a protein.	IEA	molecular_function
17	Gga_rs14102454	3408140	BW63	PAPPA	HGNC Symbol		GO:0005576	extracellular region	The space external to the outermost structure of a cell. For cells without external protective or external encapsulating structures this refers to space outside of the plasma membrane. This term covers the host cell environment outside an intracellular parasite.	IDA	cellular_component	intron variant	rs14102454
					HGNC Symbol		GO:0008237	metallopeptidase activity	Catalysis of the hydrolysis of peptide bonds by a mechanism in which water acts as a nucleophile, one or two metal ions hold the water molecule in place, and charged amino acid side chains are ligands for the metal ions.	IEA	molecular_function
					HGNC Symbol		GO:0008237	metallopeptidase activity	Catalysis of the hydrolysis of peptide bonds by a mechanism in which water acts as a nucleophile, one or two metal ions hold the water molecule in place, and charged amino acid side chains are ligands for the metal ions.	IDA	molecular_function
					HGNC Symbol		GO:0004175	endopeptidase activity	Catalysis of the hydrolysis of internal, alpha-peptide bonds in a polypeptide chain.	IDA	molecular_function
18	Gga_rs16347324	9576376	ADBWG	TBC1D16	HGNC Symbol		GO:0001919	regulation of receptor recycling	Any process that modulates the frequency, rate, or extent of receptor recycling.	IDA	biological_process	intron variant	rs16347324
					HGNC Symbol		GO:0005829	cytosol	The part of the cytoplasm that does not contain organelles but which does contain other particulate matter, such as protein complexes.	IDA	cellular_component
					HGNC Symbol		GO:0005769	early endosome	A membrane-bounded organelle that receives incoming material from primary endocytic vesicles that have been generated by clathrin-dependent and clathrin-independent endocytosis; vesicles fuse with the early endosome to deliver cargo for sorting into recycling or degradation pathways.	IDA	cellular_component
					HGNC Symbol		GO:0005096	GTPase activator activity	Binds to and increases the activity of a GTPase, an enzyme that catalyzes the hydrolysis of GTP.	IDA	molecular_function
19	GGaluGA126188	4370123	DCW	SSC4D	HGNC Symbol		GO:0016020	membrane	A lipid bilayer along with all the proteins and protein complexes embedded in it and attached to it.	IEA	cellular_component	intron variant	rs315059818
					HGNC Symbol		GO:0005044	scavenger receptor activity	Combining with any modified low-density lipoprotein (LDL) or other polyanionic ligand and delivering the ligand into the cell via endocytosis. Ligands include acetylated and oxidized LDL, Gram-positive and Gram-negative bacteria, apoptotic cells, amyloid-beta fibrils, and advanced glycation end products (AGEs).	IEA	molecular_function
20	GGaluGA176705	3770645	ADBWG	PPP1R16B	NCBI gene (formerly Entrezgene)		GO:0001938	positive regulation of endothelial cell proliferation	Any process that activates or increases the rate or extent of endothelial cell proliferation.	IMP	biological_process	intron variant	rs317876563
					NCBI gene (formerly Entrezgene)		GO:0035308	negative regulation of protein dephosphorylation	Any process the stops, prevents, or reduces the frequency, rate or extent of removal of phosphate groups from a protein.	IDA	biological_process
					NCBI gene (formerly Entrezgene)		GO:0061028	establishment of endothelial barrier	The establishment of a barrier between endothelial cell layers, such as those in the brain, lung or intestine, to exert specific and selective control over the passage of water and solutes, thus allowing formation and maintenance of compartments that differ in fluid and solute composition.	IMP	biological_process
					NCBI gene (formerly Entrezgene)		GO:0035304	regulation of protein dephosphorylation	Any process that modulates the frequency, rate or extent of removal of phosphate groups from a protein.	IMP	biological_process
					NCBI gene (formerly Entrezgene)		GO:0035307	positive regulation of protein dephosphorylation	Any process that activates or increases the frequency, rate or extent of removal of phosphate groups from a protein.	IDA	biological_process
					NCBI gene (formerly Entrezgene)		GO:1902309	negative regulation of peptidyl-serine dephosphorylation	Any process that stops, prevents or reduces the frequency, rate or extent of peptidyl-serine dephosphorylation.	IMP	biological_process
					NCBI gene (formerly Entrezgene)		GO:1903589	positive regulation of blood vessel endothelial cell proliferation involved in sprouting angiogenesis	Any process that activates or increases the frequency, rate or extent of blood vessel endothelial cell proliferation involved in sprouting angiogenesis.	IMP	biological_process
					NCBI gene (formerly Entrezgene)		GO:0051896	regulation of protein kinase B signaling	Any process that modulates the frequency, rate or extent of protein kinase B signaling, a series of reactions mediated by the intracellular serine/threonine kinase protein kinase B.	IMP	biological_process
					NCBI gene (formerly Entrezgene)		GO:0005634	nucleus	A membrane-bounded organelle of eukaryotic cells in which chromosomes are housed and replicated. In most cells, the nucleus contains all of the cell's chromosomes except the organellar chromosomes, and is the site of RNA synthesis and processing. In some species, or in specialized cell types, RNA metabolism or DNA replication may be absent.	IDA	cellular_component
					NCBI gene (formerly Entrezgene)		GO:0005886	plasma membrane	The membrane surrounding a cell that separates the cell from its external environment. It consists of a phospholipid bilayer and associated proteins.	IDA	cellular_component
					NCBI gene (formerly Entrezgene)		GO:0048471	perinuclear region of cytoplasm	Cytoplasm situated near, or occurring around, the nucleus.	IDA	cellular_component
					NCBI gene (formerly Entrezgene)		GO:0042995	cell projection	A prolongation or process extending from a cell, e.g. a flagellum or axon.	IDA	cellular_component
					NCBI gene (formerly Entrezgene)		GO:0016607	nuclear speck	A discrete extra-nucleolar subnuclear domain, 20-50 in number, in which splicing factors are seen to be localized by immunofluorescence microscopy.	IDA	cellular_component
					NCBI gene (formerly Entrezgene)		GO:0019888	protein phosphatase regulator activity	Binds to and modulates the activity of a protein phosphatase.	IEA	molecular_function
					NCBI gene (formerly Entrezgene)		GO:0005515	protein binding	Binding to a protein.	IEA	molecular_function
					NCBI gene (formerly Entrezgene)		GO:0019888	protein phosphatase regulator activity	Binds to and modulates the activity of a protein phosphatase.	IDA	molecular_function
23	GGaluGA188509	2994311	BW42	PTPRU	NCBI gene (formerly Entrezgene)		GO:0006470	protein dephosphorylation	The process of removing one or more phosphoric residues from a protein.	IEA	biological_process	intron variant	rs316996235
					NCBI gene (formerly Entrezgene)		GO:0016311	dephosphorylation	The process of removing one or more phosphoric (ester or anhydride) residues from a molecule.	IEA	biological_process
					NCBI gene (formerly Entrezgene)		GO:0090090	negative regulation of canonical Wnt signaling pathway	Any process that decreases the rate, frequency, or extent of the Wnt signaling pathway through beta-catenin, the series of molecular signals initiated by binding of a Wnt protein to a frizzled family receptor on the surface of the target cell, followed by propagation of the signal via beta-catenin, and ending with a change in transcription of target genes.	IDA	biological_process
					NCBI gene (formerly Entrezgene)		GO:0030336	negative regulation of cell migration	Any process that stops, prevents, or reduces the frequency, rate or extent of cell migration.	IDA	biological_process
					NCBI gene (formerly Entrezgene)		GO:0008285	negative regulation of cell population proliferation	Any process that stops, prevents or reduces the rate or extent of cell proliferation.	IDA	biological_process
					NCBI gene (formerly Entrezgene)		GO:0034394	protein localization to cell surface	A process in which a protein is transported to, or maintained in, a location within the external part of the cell wall and/or plasma membrane.	IDA	biological_process
					NCBI gene (formerly Entrezgene)		GO:2000049	positive regulation of cell-cell adhesion mediated by cadherin	Any process that activates or increases the frequency, rate or extent of cell-cell adhesion mediated by cadherin.	IDA	biological_process
					NCBI gene (formerly Entrezgene)		GO:0034109	homotypic cell-cell adhesion	The attachment of a cell to a second cell of the identical type via adhesion molecules.	IDA	biological_process
					NCBI gene (formerly Entrezgene)		GO:0016020	membrane	A lipid bilayer along with all the proteins and protein complexes embedded in it and attached to it.	IEA	cellular_component
					NCBI gene (formerly Entrezgene)		GO:0005911	cell-cell junction	A cell junction that forms a connection between two or more cells of an organism; excludes direct cytoplasmic intercellular bridges, such as ring canals in insects.	IDA	cellular_component
					NCBI gene (formerly Entrezgene)		GO:0005515	protein binding	Binding to a protein.	IEA	molecular_function
					NCBI gene (formerly Entrezgene)		GO:0016791	phosphatase activity	Catalysis of the hydrolysis of phosphoric monoesters, releasing inorganic phosphate.	IEA	molecular_function
					NCBI gene (formerly Entrezgene)		GO:0004725	protein tyrosine phosphatase activity	Catalysis of the reaction: protein tyrosine phosphate + H2O = protein tyrosine + phosphate.	IEA	molecular_function
					NCBI gene (formerly Entrezgene)		GO:0004725	protein tyrosine phosphatase activity	Catalysis of the reaction: protein tyrosine phosphate + H2O = protein tyrosine + phosphate.	IDA	molecular_function
					NCBI gene (formerly Entrezgene)		GO:0008013	beta-catenin binding	Binding to a catenin beta subunit.	IPI	molecular_function
24	Gga_rs15218347	3084057	DCW	CLMP	HGNC Symbol		GO:0048565	digestive tract development	The process whose specific outcome is the progression of the digestive tract over time, from its formation to the mature structure. The digestive tract is the anatomical structure through which food passes and is processed.	IMP	biological_process	intron variant	rs15218347
					HGNC Symbol		GO:0016020	membrane	A lipid bilayer along with all the proteins and protein complexes embedded in it and attached to it.	IEA	cellular_component
					HGNC Symbol		GO:0005881	cytoplasmic microtubule	Any microtubule in the cytoplasm of a cell.	IEA	cellular_component
					HGNC Symbol		GO:0005923	bicellular tight junction	An occluding cell-cell junction that is composed of a branching network of sealing strands that completely encircles the apical end of each cell in an epithelial sheet; the outer leaflets of the two interacting plasma membranes are seen to be tightly apposed where sealing strands are present. Each sealing strand is composed of a long row of transmembrane adhesion proteins embedded in each of the …	IDA	cellular_component
					HGNC Symbol		GO:0005881	cytoplasmic microtubule	Any microtubule in the cytoplasm of a cell.	IDA	cellular_component
24	GGaluGA192520	3903880	ADBWG	TRIM29	HGNC Symbol		GO:0000122	negative regulation of transcription by RNA polymerase II	Any process that stops, prevents, or reduces the frequency, rate or extent of transcription mediated by RNA polymerase II.	IGI	biological_process	intron variant	rs316202329
					HGNC Symbol		GO:1900181	negative regulation of protein localization to nucleus	Any process that stops, prevents or reduces the frequency, rate or extent of protein localization to nucleus.	IDA	biological_process
					HGNC Symbol		GO:0005737	cytoplasm	The contents of a cell excluding the plasma membrane and nucleus, but including other subcellular structures.	IDA	cellular_component
					HGNC Symbol		GO:0008270	zinc ion binding	Binding to a zinc ion (Zn).	IEA	molecular_function
					HGNC Symbol		GO:0042802	identical protein binding	Binding to an identical protein or proteins.	IPI	molecular_function
					HGNC Symbol		GO:0002039	p53 binding	Binding to one of the p53 family of proteins.	IDA	molecular_function
26	GGaluGA196287	2478646	ADBWG	IKBKE	HGNC Symbol		GO:0006468	protein phosphorylation	The process of introducing a phosphate group on to a protein.	IEA	biological_process	intron variant	rs316907429
					HGNC Symbol		GO:0043123	positive regulation of I-kappaB kinase/NF-kappaB signaling	Any process that activates or increases the frequency, rate or extent of I-kappaB kinase/NF-kappaB signaling.	IDA	biological_process
					HGNC Symbol		GO:0008630	intrinsic apoptotic signaling pathway in response to DNA damage	The series of molecular signals in which an intracellular signal is conveyed to trigger the apoptotic death of a cell. The pathway is induced by the detection of DNA damage, and ends when the execution phase of apoptosis is triggered.	IMP	biological_process
					HGNC Symbol		GO:0032481	positive regulation of type I interferon production	Any process that activates or increases the frequency, rate, or extent of type I interferon production. Type I interferons include the interferon-alpha, beta, delta, episilon, zeta, kappa, tau, and omega gene families.	IDA	biological_process
					HGNC Symbol		GO:0010467	gene expression	The process in which a gene's sequence is converted into a mature gene product (protein or RNA). This includes the production of an RNA transcript and its processing, translation and maturation for protein-coding genes.	IMP	biological_process
					HGNC Symbol		GO:0098586	cellular response to virus	Any process that results in a change in state or activity of a cell (in terms of movement, secretion, enzyme production, gene expression, etc.) as a result of a stimulus from a virus.	IDA	biological_process
					HGNC Symbol		GO:0034340	response to type I interferon	Any process that results in a change in state or activity of a cell or an organism (in terms of movement, secretion, enzyme production, gene expression, etc.) as a result of a type I interferon stimulus. Type I interferons include the interferon-alpha, beta, delta, episilon, zeta, kappa, tau, and omega gene families.	IDA	biological_process
					HGNC Symbol		GO:0006955	immune response	Any immune system process that functions in the calibrated response of an organism to a potential internal or invasive threat.	IMP	biological_process
					HGNC Symbol		GO:0010884	positive regulation of lipid storage	Any process that increases the rate, frequency or extent of lipid storage. Lipid storage is the accumulation and maintenance in cells or tissues of lipids, compounds soluble in organic solvents but insoluble or sparingly soluble in aqueous solvents. Lipid reserves can be accumulated during early developmental stages for mobilization and utilization at later stages of development.	IMP	biological_process
					HGNC Symbol		GO:0097400	interleukin-17-mediated signaling pathway	The series of molecular signals initiated by interleukin-17 binding to its receptor on the surface of a target cell, and ending with the regulation of a downstream cellular process, e.g. transcription.	IDA	biological_process
					HGNC Symbol		GO:0060340	positive regulation of type I interferon-mediated signaling pathway	Any process that increases the rate, frequency or extent of a type I interferon-mediated signaling pathway.	IDA	biological_process
					HGNC Symbol		GO:0060340	positive regulation of type I interferon-mediated signaling pathway	Any process that increases the rate, frequency or extent of a type I interferon-mediated signaling pathway.	IMP	biological_process
					HGNC Symbol		GO:0043254	regulation of protein-containing complex assembly	Any process that modulates the frequency, rate or extent of protein complex assembly.	IMP	biological_process
					HGNC Symbol		GO:0035456	response to interferon-beta	Any process that results in a change in state or activity of a cell or an organism (in terms of movement, secretion, enzyme production, gene expression, etc.) as a result of an interferon-beta stimulus. Interferon-beta is a type I interferon.	IMP	biological_process
					HGNC Symbol		GO:0048255	mRNA stabilization	Prevention of degradation of mRNA molecules. In the absence of compensating changes in other processes, the slowing of mRNA degradation can result in an overall increase in the population of active mRNA molecules.	IMP	biological_process
					HGNC Symbol		GO:0005634	nucleus	A membrane-bounded organelle of eukaryotic cells in which chromosomes are housed and replicated. In most cells, the nucleus contains all of the cell's chromosomes except the organellar chromosomes, and is the site of RNA synthesis and processing. In some species, or in specialized cell types, RNA metabolism or DNA replication may be absent.	IDA	cellular_component
					HGNC Symbol		GO:0005737	cytoplasm	The contents of a cell excluding the plasma membrane and nucleus, but including other subcellular structures.	IDA	cellular_component
					HGNC Symbol		GO:0016605	PML body	A class of nuclear body; they react against SP100 auto-antibodies (PML, promyelocytic leukemia); cells typically contain 10-30 PML bodies per nucleus; alterations in the localization of PML bodies occurs after viral infection.	IDA	cellular_component
					HGNC Symbol		GO:0031966	mitochondrial membrane	Either of the lipid bilayers that surround the mitochondrion and form the mitochondrial envelope.	IMP	cellular_component
					HGNC Symbol		GO:0005524	ATP binding	Binding to ATP, adenosine 5'-triphosphate, a universally important coenzyme and enzyme regulator.	IEA	molecular_function
					HGNC Symbol		GO:0004672	protein kinase activity	Catalysis of the phosphorylation of an amino acid residue in a protein, usually according to the reaction: a protein + ATP = a phosphoprotein + ADP.	IEA	molecular_function
					HGNC Symbol		GO:0004674	protein serine/threonine kinase activity	Catalysis of the reactions: ATP + protein serine = ADP + protein serine phosphate, and ATP + protein threonine = ADP + protein threonine phosphate.	IDA	molecular_function
					HGNC Symbol		GO:0042802	identical protein binding	Binding to an identical protein or proteins.	IPI	molecular_function
					HGNC Symbol		GO:0036435	K48-linked polyubiquitin modification-dependent protein binding	Binding to a protein upon poly-ubiquitination formed by linkages between lysine residues at position 48 in the target protein.	IDA	molecular_function
					HGNC Symbol		GO:0036435	K48-linked polyubiquitin modification-dependent protein binding	Binding to a protein upon poly-ubiquitination formed by linkages between lysine residues at position 48 in the target protein.	IMP	molecular_function
					HGNC Symbol		GO:0031625	ubiquitin protein ligase binding	Binding to a ubiquitin protein ligase enzyme, any of the E3 proteins.	IPI	molecular_function
					HGNC Symbol		GO:0004672	protein kinase activity	Catalysis of the phosphorylation of an amino acid residue in a protein, usually according to the reaction: a protein + ATP = a phosphoprotein + ADP.	IDA	molecular_function
					HGNC Symbol		GO:0008384	IkappaB kinase activity	Catalysis of the reaction: ATP + IkappaB protein = ADP + IkappaB phosphoprotein.	IDA	molecular_function
26	Gga_rs15231080	2549955	ADBWG	MAPKAPK2	UniProtKB Gene Name		GO:0006468	protein phosphorylation	The process of introducing a phosphate group on to a protein.	IEA	biological_process	intron variant	rs15231080
					UniProtKB Gene Name		GO:0050896	response to stimulus	Any process that results in a change in state or activity of a cell or an organism (in terms of movement, secretion, enzyme production, gene expression, etc.) as a result of a stimulus. The process begins with detection of the stimulus and ends with a change in state or activity or the cell or organism.	IEA	biological_process
					UniProtKB Gene Name		GO:0006954	inflammatory response	The immediate defensive reaction (by vertebrate tissue) to infection or injury caused by chemical or physical agents. The process is characterized by local vasodilation, extravasation of plasma into intercellular spaces and accumulation of white blood cells and macrophages.	IBA	biological_process
					UniProtKB Gene Name		GO:0035556	intracellular signal transduction	The process in which a signal is passed on to downstream components within the cell, which become activated themselves to further propagate the signal and finally trigger a change in the function or state of the cell.	IBA	biological_process
					UniProtKB Gene Name		GO:0048010	vascular endothelial growth factor receptor signaling pathway	The series of molecular signals initiated by a ligand binding to a vascular endothelial growth factor receptor (VEGFR) on the surface of the target cell, and ending with the regulation of a downstream cellular process, e.g. transcription.	IBA	biological_process
					UniProtKB Gene Name		GO:0002224	toll-like receptor signaling pathway	The series of molecular signals initiated by a ligand binding to a toll-like receptor of a target cell. Toll-like receptors directly bind pattern motifs from a variety of microbial sources to initiate an innate immune response.	IBA	biological_process
					UniProtKB Gene Name		GO:0034097	response to cytokine	Any process that results in a change in state or activity of a cell or an organism (in terms of movement, secretion, enzyme production, gene expression, etc.) as a result of a cytokine stimulus.	IBA	biological_process
					UniProtKB Gene Name		GO:0002224	toll-like receptor signaling pathway	The series of molecular signals initiated by a ligand binding to a toll-like receptor of a target cell. Toll-like receptors directly bind pattern motifs from a variety of microbial sources to initiate an innate immune response.	IEA	biological_process
					UniProtKB Gene Name		GO:0006954	inflammatory response	The immediate defensive reaction (by vertebrate tissue) to infection or injury caused by chemical or physical agents. The process is characterized by local vasodilation, extravasation of plasma into intercellular spaces and accumulation of white blood cells and macrophages.	IEA	biological_process
					UniProtKB Gene Name		GO:0006974	cellular response to DNA damage stimulus	Any process that results in a change in state or activity of a cell (in terms of movement, secretion, enzyme production, gene expression, etc.) as a result of a stimulus indicating damage to its DNA from environmental insults or errors during metabolism.	IEA	biological_process
					UniProtKB Gene Name		GO:0032496	response to lipopolysaccharide	Any process that results in a change in state or activity of an organism (in terms of movement, secretion, enzyme production, gene expression, etc.) as a result of a lipopolysaccharide stimulus; lipopolysaccharide is a major component of the cell wall of gram-negative bacteria.	IEA	biological_process
					UniProtKB Gene Name		GO:0032675	regulation of interleukin-6 production	Any process that modulates the frequency, rate, or extent of interleukin-6 production.	IEA	biological_process
					UniProtKB Gene Name		GO:0032680	regulation of tumor necrosis factor production	Any process that modulates the frequency, rate or extent of tumor necrosis factor production.	IEA	biological_process
					UniProtKB Gene Name		GO:0032760	positive regulation of tumor necrosis factor production	Any process that activates or increases the frequency, rate or extent of tumor necrosis factor production.	IEA	biological_process
					UniProtKB Gene Name		GO:0034097	response to cytokine	Any process that results in a change in state or activity of a cell or an organism (in terms of movement, secretion, enzyme production, gene expression, etc.) as a result of a cytokine stimulus.	IEA	biological_process
					UniProtKB Gene Name		GO:0035924	cellular response to vascular endothelial growth factor stimulus	Any process that results in a change in state or activity of a cell (in terms of movement, secretion, enzyme production, gene expression, etc.) as a result of a vascular endothelial growth factor stimulus.	IEA	biological_process
					UniProtKB Gene Name		GO:0035924	cellular response to vascular endothelial growth factor stimulus	Any process that results in a change in state or activity of a cell (in terms of movement, secretion, enzyme production, gene expression, etc.) as a result of a vascular endothelial growth factor stimulus.	IBA	biological_process
					UniProtKB Gene Name		GO:0038066	p38MAPK cascade	An intracellular protein kinase cascade containing at least a p38 MAPK, a MAPKK and a MAP3K. The cascade can also contain an additional tier: the upstream MAP4K. The kinases in each tier phosphorylate and activate the kinases in the downstream tier to transmit a signal within a cell.	IEA	biological_process
					UniProtKB Gene Name		GO:0044351	macropinocytosis	An endocytosis process that results in the uptake of liquid material by cells from their external environment by the 'ruffling' of the cell membrane to form heterogeneously sized intracellular vesicles called macropinosomes, which can be up to 5 micrometers in size.	IEA	biological_process
					UniProtKB Gene Name		GO:0048010	vascular endothelial growth factor receptor signaling pathway	The series of molecular signals initiated by a ligand binding to a vascular endothelial growth factor receptor (VEGFR) on the surface of the target cell, and ending with the regulation of a downstream cellular process, e.g. transcription.	IEA	biological_process
					UniProtKB Gene Name		GO:0048255	mRNA stabilization	Prevention of degradation of mRNA molecules. In the absence of compensating changes in other processes, the slowing of mRNA degradation can result in an overall increase in the population of active mRNA molecules.	IEA	biological_process
					UniProtKB Gene Name		GO:0048839	inner ear development	The process whose specific outcome is the progression of the inner ear over time, from its formation to the mature structure.	IEA	biological_process
					UniProtKB Gene Name		GO:0060907	positive regulation of macrophage cytokine production	Any process that increases the rate, frequency or extent of macrophage cytokine production. Macrophage cytokine production is the appearance of a chemokine due to biosynthesis or secretion following a cellular stimulus, resulting in an increase in its intracellular or extracellular levels.	IEA	biological_process
					UniProtKB Gene Name		GO:0070935	3'-UTR-mediated mRNA stabilization	An mRNA stabilization process in which one or more RNA-binding proteins associate with the 3'-untranslated region (UTR) of an mRNA.	IEA	biological_process
					UniProtKB Gene Name		GO:0005634	nucleus	A membrane-bounded organelle of eukaryotic cells in which chromosomes are housed and replicated. In most cells, the nucleus contains all of the cell's chromosomes except the organellar chromosomes, and is the site of RNA synthesis and processing. In some species, or in specialized cell types, RNA metabolism or DNA replication may be absent.	IBA	cellular_component
					UniProtKB Gene Name		GO:0005737	cytoplasm	The contents of a cell excluding the plasma membrane and nucleus, but including other subcellular structures.	IBA	cellular_component
					UniProtKB Gene Name		GO:0005634	nucleus	A membrane-bounded organelle of eukaryotic cells in which chromosomes are housed and replicated. In most cells, the nucleus contains all of the cell's chromosomes except the organellar chromosomes, and is the site of RNA synthesis and processing. In some species, or in specialized cell types, RNA metabolism or DNA replication may be absent.	IEA	cellular_component
					UniProtKB Gene Name		GO:0005654	nucleoplasm	That part of the nuclear content other than the chromosomes or the nucleolus.	IEA	cellular_component
					UniProtKB Gene Name		GO:0005737	cytoplasm	The contents of a cell excluding the plasma membrane and nucleus, but including other subcellular structures.	IEA	cellular_component
					UniProtKB Gene Name		GO:0005813	centrosome	A structure comprised of a core structure (in most organisms, a pair of centrioles) and peripheral material from which a microtubule-based structure, such as a spindle apparatus, is organized. Centrosomes occur close to the nucleus during interphase in many eukaryotic cells, though in animal cells it changes continually during the cell-division cycle.	IEA	cellular_component
					UniProtKB Gene Name		GO:0005524	ATP binding	Binding to ATP, adenosine 5'-triphosphate, a universally important coenzyme and enzyme regulator.	IEA	molecular_function
					UniProtKB Gene Name		GO:0004672	protein kinase activity	Catalysis of the phosphorylation of an amino acid residue in a protein, usually according to the reaction: a protein + ATP = a phosphoprotein + ADP.	IEA	molecular_function
					UniProtKB Gene Name		GO:0000166	nucleotide binding	Binding to a nucleotide, any compound consisting of a nucleoside that is esterified with (ortho)phosphate or an oligophosphate at any hydroxyl group on the ribose or deoxyribose.	IEA	molecular_function
					UniProtKB Gene Name		GO:0004674	protein serine/threonine kinase activity	Catalysis of the reactions: ATP + protein serine = ADP + protein serine phosphate, and ATP + protein threonine = ADP + protein threonine phosphate.	IEA	molecular_function
					UniProtKB Gene Name		GO:0005516	calmodulin binding	Binding to calmodulin, a calcium-binding protein with many roles, both in the calcium-bound and calcium-free states.	IBA	molecular_function
					UniProtKB Gene Name		GO:0051019	mitogen-activated protein kinase binding	Binding to a mitogen-activated protein kinase.	IBA	molecular_function
					UniProtKB Gene Name		GO:0004683	calmodulin-dependent protein kinase activity	Calmodulin-dependent catalysis of the reactions: ATP + a protein serine = ADP + protein serine phosphate; and ATP + a protein threonine = ADP + protein threonine phosphate.	IBA	molecular_function
					UniProtKB Gene Name		GO:0009931	calcium-dependent protein serine/threonine kinase activity	Calcium-dependent catalysis of the reactions: ATP + a protein serine = ADP + protein serine phosphate; and ATP + a protein threonine = ADP + protein threonine phosphate.	IBA	molecular_function
27	Gga_rs13620324	4812782	BW63	TLK2	UniProtKB Gene Name		GO:0006468	protein phosphorylation	The process of introducing a phosphate group on to a protein.	IEA	biological_process	intron variant	rs13620324
					UniProtKB Gene Name		GO:0016310	phosphorylation	The process of introducing a phosphate group into a molecule, usually with the formation of a phosphoric ester, a phosphoric anhydride or a phosphoric amide.	IEA	biological_process
					UniProtKB Gene Name		GO:0035556	intracellular signal transduction	The process in which a signal is passed on to downstream components within the cell, which become activated themselves to further propagate the signal and finally trigger a change in the function or state of the cell.	IBA	biological_process
					UniProtKB Gene Name		GO:0006974	cellular response to DNA damage stimulus	Any process that results in a change in state or activity of a cell (in terms of movement, secretion, enzyme production, gene expression, etc.) as a result of a stimulus indicating damage to its DNA from environmental insults or errors during metabolism.	IEA	biological_process
					UniProtKB Gene Name		GO:0007059	chromosome segregation	The process in which genetic material, in the form of chromosomes, is organized into specific structures and then physically separated and apportioned to two or more sets. In eukaryotes, chromosome segregation begins with the condensation of chromosomes, includes chromosome separation, and ends when chromosomes have completed movement to the spindle poles.	IEA	biological_process
					UniProtKB Gene Name		GO:0007059	chromosome segregation	The process in which genetic material, in the form of chromosomes, is organized into specific structures and then physically separated and apportioned to two or more sets. In eukaryotes, chromosome segregation begins with the condensation of chromosomes, includes chromosome separation, and ends when chromosomes have completed movement to the spindle poles.	IBA	biological_process
					UniProtKB Gene Name		GO:0032435	negative regulation of proteasomal ubiquitin-dependent protein catabolic process	Any process that stops, prevents, or reduces the frequency, rate or extent of the breakdown of a protein or peptide by hydrolysis of its peptide bonds, initiated by the covalent attachment of ubiquitin, and mediated by the proteasome.	IEA	biological_process
					UniProtKB Gene Name		GO:0035556	intracellular signal transduction	The process in which a signal is passed on to downstream components within the cell, which become activated themselves to further propagate the signal and finally trigger a change in the function or state of the cell.	IEA	biological_process
					UniProtKB Gene Name		GO:0071480	cellular response to gamma radiation	Any process that results in a change in state or activity of a cell (in terms of movement, secretion, enzyme production, gene expression, etc.) as a result of a gamma radiation stimulus. Gamma radiation is a form of electromagnetic radiation (EMR) or light emission of a specific frequency produced from sub-atomic particle interaction, such as electron-positron annihilation and radioactive decay. …	IEA	biological_process
					UniProtKB Gene Name		GO:1902275	regulation of chromatin organization	Any process that modulates the frequency, rate or extent of chromatin organization.	IEA	biological_process
					UniProtKB Gene Name		GO:0051647	nucleus localization	Any process in which the nucleus is transported to, and/or maintained in, a specific location within the cell.	IEA	biological_process
					UniProtKB Gene Name		GO:0005634	nucleus	A membrane-bounded organelle of eukaryotic cells in which chromosomes are housed and replicated. In most cells, the nucleus contains all of the cell's chromosomes except the organellar chromosomes, and is the site of RNA synthesis and processing. In some species, or in specialized cell types, RNA metabolism or DNA replication may be absent.	IBA	cellular_component
					UniProtKB Gene Name		GO:0048471	perinuclear region of cytoplasm	Cytoplasm situated near, or occurring around, the nucleus.	IBA	cellular_component
					UniProtKB Gene Name		GO:0005634	nucleus	A membrane-bounded organelle of eukaryotic cells in which chromosomes are housed and replicated. In most cells, the nucleus contains all of the cell's chromosomes except the organellar chromosomes, and is the site of RNA synthesis and processing. In some species, or in specialized cell types, RNA metabolism or DNA replication may be absent.	IEA	cellular_component
					UniProtKB Gene Name		GO:0005882	intermediate filament	A cytoskeletal structure that forms a distinct elongated structure, characteristically 10 nm in diameter, that occurs in the cytoplasm of eukaryotic cells. Intermediate filaments form a fibrous system, composed of chemically heterogeneous subunits and involved in mechanically integrating the various components of the cytoplasmic space. Intermediate filaments may be divided into five chemically di…	IEA	cellular_component
					UniProtKB Gene Name		GO:0048471	perinuclear region of cytoplasm	Cytoplasm situated near, or occurring around, the nucleus.	IEA	cellular_component
					UniProtKB Gene Name		GO:0005524	ATP binding	Binding to ATP, adenosine 5'-triphosphate, a universally important coenzyme and enzyme regulator.	IEA	molecular_function
					UniProtKB Gene Name		GO:0004672	protein kinase activity	Catalysis of the phosphorylation of an amino acid residue in a protein, usually according to the reaction: a protein + ATP = a phosphoprotein + ADP.	IEA	molecular_function
					UniProtKB Gene Name		GO:0000166	nucleotide binding	Binding to a nucleotide, any compound consisting of a nucleoside that is esterified with (ortho)phosphate or an oligophosphate at any hydroxyl group on the ribose or deoxyribose.	IEA	molecular_function
					UniProtKB Gene Name		GO:0016301	kinase activity	Catalysis of the transfer of a phosphate group, usually from ATP, to a substrate molecule.	IEA	molecular_function
					UniProtKB Gene Name		GO:0016740	transferase activity	Catalysis of the transfer of a group, e.g. a methyl group, glycosyl group, acyl group, phosphorus-containing, or other groups, from one compound (generally regarded as the donor) to another compound (generally regarded as the acceptor). Transferase is the systematic name for any enzyme of EC class 2.	IEA	molecular_function
					UniProtKB Gene Name		GO:0004674	protein serine/threonine kinase activity	Catalysis of the reactions: ATP + protein serine = ADP + protein serine phosphate, and ATP + protein threonine = ADP + protein threonine phosphate.	IEA	molecular_function
					UniProtKB Gene Name		GO:0004674	protein serine/threonine kinase activity	Catalysis of the reactions: ATP + protein serine = ADP + protein serine phosphate, and ATP + protein threonine = ADP + protein threonine phosphate.	IBA	molecular_function
					UniProtKB Gene Name		GO:0042802	identical protein binding	Binding to an identical protein or proteins.	IEA	molecular_function
28	Gga_rs14306045	2631514	BW42	HDGFRP2	NCBI gene (formerly Entrezgene)	HDGFL2	GO:1905168	positive regulation of double-strand break repair via homologous recombination	Any process that activates or increases the frequency, rate or extent of double-strand break repair via homologous recombination.	IMP	biological_process	intron variant	rs14306045
					NCBI gene (formerly Entrezgene)	HDGFL2	GO:0030307	positive regulation of cell growth	Any process that activates or increases the frequency, rate, extent or direction of cell growth.	IMP	biological_process
					NCBI gene (formerly Entrezgene)	HDGFL2	GO:0043403	skeletal muscle tissue regeneration	The regrowth of skeletal muscle tissue to repair injured or damaged muscle fibers in the postnatal stage.	IMP	biological_process
					NCBI gene (formerly Entrezgene)	HDGFL2	GO:0042692	muscle cell differentiation	The process in which a relatively unspecialized cell acquires specialized features of a muscle cell.	IMP	biological_process
					NCBI gene (formerly Entrezgene)	HDGFL2	GO:0140861	DNA repair-dependent chromatin remodeling	A chromatin remodeling process that allows DNA repair enzyme to access genomic DNA and repair DNA lesions.	IMP	biological_process
					NCBI gene (formerly Entrezgene)	HDGFL2	GO:0005634	nucleus	A membrane-bounded organelle of eukaryotic cells in which chromosomes are housed and replicated. In most cells, the nucleus contains all of the cell's chromosomes except the organellar chromosomes, and is the site of RNA synthesis and processing. In some species, or in specialized cell types, RNA metabolism or DNA replication may be absent.	IDA	cellular_component
					NCBI gene (formerly Entrezgene)	HDGFL2	GO:0035064	methylated histone binding	Binding to a histone in which a residue has been modified by methylation.	IMP	molecular_function
					NCBI gene (formerly Entrezgene)	HDGFL2	GO:0061628	H3K27me3 modified histone binding	Binding to a histone H3 in which the lysine residue at position 27 has been modified by trimethylation.	IDA	molecular_function
					NCBI gene (formerly Entrezgene)	HDGFL2	GO:0062072	H3K9me3 modified histone binding	Binding to a histone H3 in which the lysine residue at position 9 has been modified by trimethylation.	IDA	molecular_function
					NCBI gene (formerly Entrezgene)	HDGFL2	GO:0140566	histone reader activity	A chromatin adaptor that recognizes specific forms of histones, either modified by a post-translational modification, or the unmodified form. Histone readers have roles in many processes, including in centromere function or in modulating the accessibility of cis-regulatory regions to the transcription machinery.	IDA	molecular_function

## Sheet: Annotation_Clustering
Annotation Cluster 1	Enrichment Score: 2.0793695092403484
Category	Term	Count	%	PValue	Genes	List Total	Pop Hits	Pop Total	Fold Enrichment	Bonferroni	Benjamini	FDR
GOTERM_BP_DIRECT	GO:0018105~peptidyl-serine phosphorylation	4	10.0	3.3061880717335926E-4	CAMK1D, MAPKAPK2, TLK2, IKBKE	34	59	14340	28.594217347956132	0.048390979255304445	0.04926220226883053	0.04926220226883053
INTERPRO	IPR017441:Protein_kinase_ATP_BS	6	15.0	9.07283933660211E-4	CAMK1D, MAPKAPK2, TLK2, MAP3K9, CLK4, IKBKE	40	339	17415	7.70575221238938	0.1406553307633709	0.15151641692125525	0.15151641692125525
UP_KW_MOLECULAR_FUNCTION	KW-0418~Kinase	6	15.0	0.0026455309334440717	CAMK1D, MAPKAPK2, TLK2, MAP3K9, CLK4, IKBKE	15	482	6420	5.327800829875518	0.03895644457719871	0.039682964001661075	0.039682964001661075
UP_SEQ_FEATURE	DOMAIN:Protein kinase	6	15.0	0.002685757572091396	CAMK1D, MAPKAPK2, TLK2, MAP3K9, CLK4, IKBKE	37	432	15951	5.9876126126126135	0.22128602824012866	0.20525545993412703	0.20525545993412703
INTERPRO	IPR000719:Prot_kinase_dom	6	15.0	0.003084863037548712	CAMK1D, MAPKAPK2, TLK2, MAP3K9, CLK4, IKBKE	40	448	17415	5.830915178571428	0.403077734720116	0.18272749205829858	0.18272749205829858
INTERPRO	IPR008271:Ser/Thr_kinase_AS	5	12.5	0.0032825297974544655	CAMK1D, MAPKAPK2, TLK2, MAP3K9, CLK4	40	276	17415	7.887228260869565	0.4225215553592372	0.18272749205829858	0.18272749205829858
SMART	SM00220:S_TKc	6	15.0	0.004535471123776522	CAMK1D, MAPKAPK2, TLK2, MAP3K9, CLK4, IKBKE	32	324	9034	5.228009259259259	0.17003960043814137	0.1859543160748374	0.1859543160748374
INTERPRO	IPR011009:Kinase-like_dom_sf	6	15.0	0.004961705863783109	CAMK1D, MAPKAPK2, TLK2, MAP3K9, CLK4, IKBKE	40	501	17415	5.214071856287425	0.5642416146055282	0.2071512198129448	0.2071512198129448
UP_KW_MOLECULAR_FUNCTION	KW-0723~Serine/threonine-protein kinase	4	10.0	0.008643723690124663	CAMK1D, MAPKAPK2, CLK4, IKBKE	15	202	6420	8.475247524752476	0.12209725489826506	0.06482792767593497	0.06482792767593497
GOTERM_MF_DIRECT	GO:0005524~ATP binding	8	20.0	0.03280786420107917	CAMK1D, MAPKAPK2, TLK2, DPH6, DDX51, MAP3K9, CLK4, IKBKE	38	1248	14792	2.49527665317139	0.8965173715486929	1.0	1.0
UP_KW_LIGAND	KW-0067~ATP-binding	6	15.0	0.046442799098473556	MAPKAPK2, TLK2, DPH6, DDX51, MAP3K9, CLK4	12	859	4382	2.5506402793946448	0.24823777237537592	0.27865679459084136	0.27865679459084136
GOTERM_BP_DIRECT	GO:0016310~phosphorylation	4	10.0	0.05898049931773182	TLK2, MAP3K9, CLK4, IKBKE	34	388	14340	4.348089751364463	0.9998904043021749	1.0	1.0
GOTERM_MF_DIRECT	GO:0004674~protein serine/threonine kinase activity	3	7.5	0.13666534255112955	TLK2, CLK4, IKBKE	38	259	14792	4.508839666734404	0.9999542718185348	1.0	1.0
UP_KW_MOLECULAR_FUNCTION	KW-0808~Transferase	6	15.0	0.15014621799197644	CAMK1D, MAPKAPK2, TLK2, MAP3K9, CLK4, IKBKE	15	1343	6420	1.9121370067014147	0.9128709113047394	0.7507310899598822	0.7507310899598822
Annotation Cluster 2	Enrichment Score: 1.4366546170569083
Category	Term	Count	%	PValue	Genes	List Total	Pop Hits	Pop Total	Fold Enrichment	Bonferroni	Benjamini	FDR
UP_SEQ_FEATURE	COMPBIAS:Basic and acidic residues	17	42.5	0.015125287974902528	CEBPG, HDGFRP2, DDX51, LDB2, ANK3, CABIN1, UNC80, CLMP, TRIM29, PAPPA, AKAP9, TLK2, MAP3K9, MAPRE2, SLU7, TBC1D16, CLVS1	37	4227	15951	1.7338154336025167	0.7576562942293523	0.46888392722197836	0.46888392722197836
UP_SEQ_FEATURE	COMPBIAS:Polar residues	18	45.0	0.02243442805552806	PPP1R16B, PTPRU, DOCK3, RTKN2, CEBPG, HDGFRP2, LDB2, ANK3, MEIS2, CABIN1, UNC80, CLMP, AKAP9, TLK2, MAP3K9, MAPRE2, SLU7, TBC1D16	37	4799	15951	1.6169922787968214	0.8787816062489444	0.5216004522910274	0.5216004522910274
UP_SEQ_FEATURE	REGION:Disordered	27	67.5	0.1443502348127258	PTPRU, DOCK3, CEBPG, RTKN2, LDB2, CABIN1, UNC80, DEPTOR, CLMP, TRIM29, RASGEF1C, TLK2, DPH6, MAP3K9, TBC1D16, CLVS1, PPP1R16B, CAMK1D, HDGFRP2, DDX51, ANK3, MEIS2, PAPPA, AKAP9, CNTN1, SLU7, MAPRE2	37	9936	15951	1.1714894242068155	0.9999994947209383	1.0	1.0
Annotation Cluster 3	Enrichment Score: 1.2156600472008467
Category	Term	Count	%	PValue	Genes	List Total	Pop Hits	Pop Total	Fold Enrichment	Bonferroni	Benjamini	FDR
UP_KW_PTM	KW-0449~Lipoprotein	6	15.0	0.002520043994367367	PPP1R16B, UBL3, CNTN1, RAB27A, CDH13, WNT2	13	293	3295	5.19033867156734	0.017507503629351162	0.020160351954938937	0.020160351954938937
GOTERM_CC_DIRECT	GO:0005886~plasma membrane	10	25.0	0.10400710344510143	PPP1R16B, PTPRU, DOCK3, UBL3, RASGEF1C, CNTN1, RAB27A, HTR2C, CDH13, SSC4D	37	2568	16231	1.7082386124442202	0.9982873648161411	1.0	1.0
UP_KW_CELLULAR_COMPONENT	KW-0472~Membrane	11	27.5	0.8600995770638239	PPP1R16B, PTPRU, CAMK1D, CLMP, UBL3, ITGA8, CNTN1, RAB27A, HTR2C, CDH13, WNT2	22	5609	9855	0.8784988411481548	0.9999999999437881	1.0	1.0
Annotation Cluster 4	Enrichment Score: 0.6581955624406954
Category	Term	Count	%	PValue	Genes	List Total	Pop Hits	Pop Total	Fold Enrichment	Bonferroni	Benjamini	FDR
UP_KW_BIOLOGICAL_PROCESS	KW-0130~Cell adhesion	4	10.0	0.004106054859132844	PTPRU, ITGA8, CNTN1, CDH13	8	235	4539	9.657446808510638	0.055975452899174716	0.05748476802785982	0.05748476802785982
UP_SEQ_FEATURE	CARBOHYD:N-linked (GlcNAc...) asparagine	4	10.0	0.10598715139581037	PTPRU, ITGA8, CNTN1, CDH13	37	508	15951	3.394552032347308	0.9999701482550946	1.0	1.0
UP_KW_CELLULAR_COMPONENT	KW-1003~Cell membrane	5	12.5	0.22586162735628937	PTPRU, ITGA8, CNTN1, HTR2C, CDH13	22	1154	9855	1.9408775799590356	0.9536741771372341	0.9034465094251575	0.9034465094251575
UP_KW_DOMAIN	KW-0732~Signal	8	20.0	0.45362102279850564	PTPRU, PAPPA, ITGA8, CNTN1, HTR2C, CDH13, SSC4D, WNT2	20	3142	9451	1.203182686187142	0.9976289549359411	0.9237205313701387	0.9237205313701387
UP_KW_DOMAIN	KW-0677~Repeat	6	15.0	0.4618602656850693	PTPRU, PAPPA, ITGA8, CNTN1, CDH13, ANK3	20	2196	9451	1.291120218579235	0.9979631896187731	0.9237205313701387	0.9237205313701387
UP_KW_PTM	KW-0325~Glycoprotein	6	15.0	0.5481387261447586	PTPRU, PAPPA, ITGA8, CNTN1, HTR2C, CDH13	13	1302	3295	1.1680255228642327	0.9961537646396712	0.8131959339358765	0.8131959339358765
UP_KW_MOLECULAR_FUNCTION	KW-0675~Receptor	3	7.5	0.6908715775481105	PTPRU, ITGA8, HTR2C	15	1045	6420	1.228708133971292	0.9999999775051002	1.0	1.0
UP_KW_PTM	KW-1015~Disulfide bond	5	12.5	0.6957023868020226	PTPRU, ITGA8, CNTN1, RAB27A, HTR2C	13	1206	3295	1.050835565760939	0.9997584039544621	0.8131959339358765	0.8131959339358765
Annotation Cluster 5	Enrichment Score: 0.355140276382882
Category	Term	Count	%	PValue	Genes	List Total	Pop Hits	Pop Total	Fold Enrichment	Bonferroni	Benjamini	FDR
INTERPRO	IPR003599:Ig_sub	3	7.5	0.30717742836458817	PTPRU, CLMP, CNTN1	40	498	17415	2.6227409638554215	1.0	1.0	1.0
UP_SEQ_FEATURE	DOMAIN:Ig-like	3	7.5	0.39875737151696705	PTPRU, CLMP, CNTN1	37	605	15951	2.137726155907974	1.0	1.0	1.0
INTERPRO	IPR007110:Ig-like_dom	3	7.5	0.4051582046780325	PTPRU, CLMP, CNTN1	40	618	17415	2.1134708737864076	1.0	1.0	1.0
INTERPRO	IPR036179:Ig-like_dom_sf	3	7.5	0.45949976195673803	PTPRU, CLMP, CNTN1	40	688	17415	1.8984375	1.0	1.0	1.0
SMART	SM00409:IG	3	7.5	0.5160861425969543	PTPRU, CLMP, CNTN1	32	498	9034	1.7006777108433735	0.999999999999881	1.0	1.0
INTERPRO	IPR013783:Ig-like_fold	3	7.5	0.6286778946113536	PTPRU, CLMP, CNTN1	40	938	17415	1.392457356076759	1.0	1.0	1.0
Annotation Cluster 6	Enrichment Score: 0.08929006376705026
Category	Term	Count	%	PValue	Genes	List Total	Pop Hits	Pop Total	Fold Enrichment	Bonferroni	Benjamini	FDR
GOTERM_CC_DIRECT	GO:0016020~membrane	9	12.5	0.5590807969034814	PTPRU, CAMK1D, CLMP, UBL3, RAB27A, ANK3, SSC4D, WNT2, CLVS1	37	3590	16231	1.0997440337273208	1.0	1.0	1.0
UP_KW_DOMAIN	KW-1133~Transmembrane helix	6	15.0	0.8072476683738181	PTPRU, CAMK1D, CLMP, UBL3, ITGA8, WNT2	20	3131	9451	0.9055573299265409	0.9999999292060081	1.0	1.0
UP_KW_CELLULAR_COMPONENT	KW-0472~Membrane	11	27.5	0.8600995770638239	PPP1R16B, PTPRU, CAMK1D, CLMP, UBL3, ITGA8, CNTN1, RAB27A, HTR2C, CDH13, WNT2	22	5609	9855	0.8784988411481548	0.9999999999437881	1.0	1.0
UP_KW_DOMAIN	KW-0812~Transmembrane	6	15.0	0.9523810074022041	PTPRU, CAMK1D, CLMP, UBL3, ITGA8, WNT2	20	3985	9451	0.7114930991217064	0.99999999999994	1.0	1.0
UP_SEQ_FEATURE	TRANSMEM:Helical	7	17.5	0.9676289341617744	PTPRU, CAMK1D, CLMP, UBL3, ITGA8, HTR2C, WNT2	37	4559	15951	0.6619339233947702	1.0	1.0	1.0
